# Supplementary material for: Revision of the genus Ptomaphagus Hellwig from eastern Asia (Coleoptera, Leiodidae, Cholevinae)
Source: Zookeys. 2017 Nov 14;(715):69–92. doi: 10.3897/zookeys.715.20497 (PMC5740420; doi:10.3897/zookeys.715.20497)
Supplement: XML Treatment for Ptomaphagus (s. str.) nepalensis [file zookeys.715.20497-treatment5.xml]

<!DOCTYPE tp:taxon-treatment
  PUBLIC "-//TaxonX//DTD Taxonomic Treatment Publishing DTD v0 20100105//EN" "tax-treatment-NSO.dtd">
<tp:taxon-treatment xmlns:tp="http://www.plazi.org/taxpub"><tp:treatment-meta><kwd-group><label>Taxon classification</label><kwd><named-content xmlns:xlink="http://www.w3.org/1999/xlink" content-type="kingdom">Animalia</named-content></kwd><kwd><named-content xmlns:xlink="http://www.w3.org/1999/xlink" content-type="order">Coleoptera</named-content></kwd><kwd><named-content xmlns:xlink="http://www.w3.org/1999/xlink" content-type="family">Leiodidae</named-content></kwd></kwd-group><mixed-citation publication-type="journal"><person-group><name><surname>Wang</surname><given-names>Cheng-Bin</given-names></name><name><surname>Perreau</surname><given-names>Michel</given-names></name><name><surname>Růžička</surname><given-names>Jan</given-names></name><name><surname>Nishikawa</surname><given-names>Masaaki</given-names></name></person-group><article-title>Revision of the genus <italic><tp:taxon-name><tp:taxon-name-part taxon-name-part-type="genus" reg="Ptomaphagus">Ptomaphagus</tp:taxon-name-part></tp:taxon-name></italic> Hellwig from eastern Asia (<tp:taxon-name><tp:taxon-name-part taxon-name-part-type="order">Coleoptera</tp:taxon-name-part></tp:taxon-name>, <tp:taxon-name><tp:taxon-name-part taxon-name-part-type="family">Leiodidae</tp:taxon-name-part></tp:taxon-name>, <tp:taxon-name><tp:taxon-name-part taxon-name-part-type="subfamily">Cholevinae</tp:taxon-name-part></tp:taxon-name>)</article-title><source>Zookeys</source><day>14</day><month>11</month><year>2017</year><volume>2017</volume><issue>715</issue><fpage>69</fpage><lpage>92</lpage><pub-id pub-id-type="doi">10.3897/zookeys.715.20497</pub-id></mixed-citation></tp:treatment-meta><tp:nomenclature><tp:taxon-name>
              <tp:taxon-name-part taxon-name-part-type="genus" reg="Ptomaphagus">Ptomaphagus</tp:taxon-name-part>
              <tp:taxon-name-part taxon-name-part-type="sensu">(s. str.)</tp:taxon-name-part>
              <tp:taxon-name-part taxon-name-part-type="species" reg="nepalensis">nepalensis</tp:taxon-name-part>
            </tp:taxon-name><tp:taxon-authority>Perreau, 1988</tp:taxon-authority><xref ref-type="fig" rid="F1">Figs 1A–B</xref><xref ref-type="fig" rid="F2">; 2A–J</xref><xref ref-type="fig" rid="F3">; 3A–F</xref><tp:nomenclature-citation-list><tp:nomenclature-citation><tp:taxon-name>
                  <tp:taxon-name-part taxon-name-part-type="genus" reg="Ptomaphagus">Ptomaphagus</tp:taxon-name-part> <tp:taxon-name-part taxon-name-part-type="sensu">(s. str.)</tp:taxon-name-part> <tp:taxon-name-part taxon-name-part-type="species" reg="nepalensis">nepalensis</tp:taxon-name-part></tp:taxon-name><comment>Perreau, 1988: 1005 (<tp:taxon-name><tp:taxon-name-part taxon-name-part-type="genus" reg="Ptomaphagus">Ptomaphagus</tp:taxon-name-part></tp:taxon-name>; type locality: Népal, district de Lalitpur, Phulcoki [ca. <named-content xmlns:xlink="http://www.w3.org/1999/xlink" content-type="dwc:verbatimCoordinates" xlink:type="simple"><named-content content-type="geo-json" specific-use="{&#34;type&#34;:&#34;Point&#34;,&#34;coordinates&#34;:[85.416667,27.566667]}" id="NCID0ESEAG" xlink:type="simple">27°34'N 085°25'E</named-content></named-content>], 2600 m; <named-content xmlns:xlink="http://www.w3.org/1999/xlink" content-type="dwc:institutional_code" xlink:type="simple">MHNG</named-content>); Perreau, 2000: 363 (<tp:taxon-name><tp:taxon-name-part taxon-name-part-type="genus" reg="Ptomaphagus">Ptomaphagus</tp:taxon-name-part></tp:taxon-name> (s. str.); in catalog); Perreau, 2004: 178 (<tp:taxon-name><tp:taxon-name-part taxon-name-part-type="genus" reg="Ptomaphagus">Ptomaphagus</tp:taxon-name-part></tp:taxon-name> (<tp:taxon-name><tp:taxon-name-part taxon-name-part-type="genus" reg="Ptomaphagus">Ptomaphagus</tp:taxon-name-part></tp:taxon-name>); in catalog); Perreau, 2015: 249 (<tp:taxon-name><tp:taxon-name-part taxon-name-part-type="genus" reg="Ptomaphagus">Ptomaphagus</tp:taxon-name-part> (<tp:taxon-name-part taxon-name-part-type="subgenus" reg="Ptomaphagus">Ptomaphagus</tp:taxon-name-part>)</tp:taxon-name>; in catalog).</comment></tp:nomenclature-citation></tp:nomenclature-citation-list></tp:nomenclature><tp:treatment-sec sec-type="material" id="SECID0EZFAG"><title>Material examined.</title><p>
              <bold><italic>Type material</italic>. Paratypes</bold>: 1♂, NEPAL, Kath- / mandu District // Phulcoki 2600 m / 20.IV.1982 / A. &amp; Z. Smetana // PARATYPE (<named-content xmlns:xlink="http://www.w3.org/1999/xlink" content-type="dwc:institutional_code" xlink:type="simple">MHNG</named-content>); 1♂, NEPAL Lalitpur / Distr. Phulcoki / 2600 m 16.X.[19]83 / Smetana &amp; Löbl // <tp:taxon-name><tp:taxon-name-part taxon-name-part-type="genus" reg="Ptomaphagus">Ptomaphagus</tp:taxon-name-part></tp:taxon-name> / <tp:taxon-name><tp:taxon-name-part taxon-name-part-type="genus" reg="Ptomaphagus"/><tp:taxon-name-part taxon-name-part-type="species" reg="nepalensis">nepalensis</tp:taxon-name-part></tp:taxon-name> / <xref ref-type="bibr" rid="B4">Perreau 1988</xref> // PARATYPE // <named-content xmlns:xlink="http://www.w3.org/1999/xlink" content-type="dwc:institutional_code" xlink:type="simple">MHNG</named-content> / ENTO / 00003344 (<named-content xmlns:xlink="http://www.w3.org/1999/xlink" content-type="dwc:institutional_code" xlink:type="simple">MHNG</named-content>); 1♀, NEPAL Lalitpur / Distr. Phulcoki / 2600 m 14.X.[19]83 / Smetana &amp; Löbl // PARATYPE // <named-content xmlns:xlink="http://www.w3.org/1999/xlink" content-type="dwc:institutional_code" xlink:type="simple">MHNG</named-content> / ENTO / 00003345 (<named-content xmlns:xlink="http://www.w3.org/1999/xlink" content-type="dwc:institutional_code" xlink:type="simple">MHNG</named-content>); 1♀, NEPAL Lalitpur / Distr. Phulcoki / 2650 m 15.X.[19]83 / Smetana &amp; Löbl // PARATYPE // <named-content xmlns:xlink="http://www.w3.org/1999/xlink" content-type="dwc:institutional_code" xlink:type="simple">MHNG</named-content> / ENTO / 00003346 (<named-content xmlns:xlink="http://www.w3.org/1999/xlink" content-type="dwc:institutional_code" xlink:type="simple">MHNG</named-content>); 1♀, NEPAL Lalitpur / Distr. Phulcoki / 2650 m 14.X.[19]83 / Smetana &amp; Löbl // PTOMAPHAGUS / NEPALENSIS n. sp. / M. PERREAU det. 1987 // PARATYPE // <named-content xmlns:xlink="http://www.w3.org/1999/xlink" content-type="dwc:institutional_code" xlink:type="simple">MHNG</named-content> / ENTO / 00003347 (<named-content xmlns:xlink="http://www.w3.org/1999/xlink" content-type="dwc:institutional_code" xlink:type="simple">MHNG</named-content>); 1♀, NEPAL Lalitpur / Distr. Phulcoki / 2700 m 15.X.[19]83 / Smetana &amp; Löbl // PARATYPE (<named-content xmlns:xlink="http://www.w3.org/1999/xlink" content-type="dwc:institutional_code" xlink:type="simple">MHNG</named-content>); 1♂, NEPAL, Kath- / mandu District // Phulcoki 2600 m / 20.IV.1982 / A. &amp; Z. Smetana // PARATYPE // <named-content xmlns:xlink="http://www.w3.org/1999/xlink" content-type="dwc:institutional_code" xlink:type="simple">MHNG</named-content> / ENTO / 00003343 (<named-content xmlns:xlink="http://www.w3.org/1999/xlink" content-type="dwc:institutional_code" xlink:type="simple">MHNG</named-content>); 1♀, NEPAL, Kath- / mandu District // Phulcoki 2600 m / 22.IV.1982 / A. &amp; Z. Smetana // PARATYPE // <named-content xmlns:xlink="http://www.w3.org/1999/xlink" content-type="dwc:institutional_code" xlink:type="simple">MHNG</named-content> / ENTO / 00003342 (<named-content xmlns:xlink="http://www.w3.org/1999/xlink" content-type="dwc:institutional_code" xlink:type="simple">MHNG</named-content>); 2♂♂, NEPAL: distr. / Kathmandu: Phulcoki / 2500 m, 28–29.IV.[19]84 / Löbl - Smetana (<abbrev xmlns:xlink="http://www.w3.org/1999/xlink" xlink:title="Collection of Michel Perreau, Paris, France" id="ABBRID0E4IAG" xlink:type="simple">CMPR</abbrev>).</p></tp:treatment-sec><tp:treatment-sec sec-type="redescription" id="SECID0EBJAG"><title>Redescription.</title><p>
              <italic>Male</italic>. <abbrev xmlns:xlink="http://www.w3.org/1999/xlink" xlink:title="extended body length" id="ABBRID0EJJAG" xlink:type="simple">EBL</abbrev>: 2.9–3.0 mm. Length of different body parts: <abbrev xmlns:xlink="http://www.w3.org/1999/xlink" xlink:title="head length" id="ABBRID0ENJAG" xlink:type="simple">HL</abbrev> : <abbrev xmlns:xlink="http://www.w3.org/1999/xlink" xlink:title="antennal length" id="ABBRID0ERJAG" xlink:type="simple">AL</abbrev> : <abbrev xmlns:xlink="http://www.w3.org/1999/xlink" xlink:title="pronotal length" id="ABBRID0EVJAG" xlink:type="simple">PL</abbrev> : <abbrev xmlns:xlink="http://www.w3.org/1999/xlink" xlink:title="elytral length" id="ABBRID0EZJAG" xlink:type="simple">ELL</abbrev> = 0.5 : 0.9 : 0.7 : 1.6 mm; width: <abbrev xmlns:xlink="http://www.w3.org/1999/xlink" xlink:title="head width" id="ABBRID0E4JAG" xlink:type="simple">HW</abbrev> : <abbrev xmlns:xlink="http://www.w3.org/1999/xlink" xlink:title="eye width" id="ABBRID0EBKAG" xlink:type="simple">EW</abbrev> : <abbrev xmlns:xlink="http://www.w3.org/1999/xlink" xlink:title="pronotal width" id="ABBRID0EFKAG" xlink:type="simple">PW</abbrev> : <abbrev xmlns:xlink="http://www.w3.org/1999/xlink" xlink:title="elytral width" id="ABBRID0EJKAG" xlink:type="simple">ELW</abbrev> = 0.8 : 0.1 : 1.1 : 1.1 mm. Proportion of antennomeres from base to tip in μm (length × width): 132 × 54, 89 × 50, 69 × 50, 45 × 52, 47 × 60, 38 × 72, 74 × 89, 29 × 90, 67 × 97, 75 × 103, 137 × 94.</p><p>Habitus (Fig. <xref ref-type="fig" rid="F1">1A</xref>) elongated oval, regularly convex and sublustrous. Well pigmented: mostly blackish brown; mouthparts, basal three or four antennomeres and apical half of ultimate antennomere, protarsi, and apex of meso- and metatarsi more or less yellowish. Dorsum continually clothed with fine, recumbent, yellowish pubescence. Insertions of pubescence on dorsal surfaces of pronotum, elytra and femora aligned along transverse striolations; interspace between two striolations glabrous.</p><fig id="F1" position="float" orientation="portrait"><label>Figure 1.</label><caption><p>Habitus of <italic><tp:taxon-name><tp:taxon-name-part taxon-name-part-type="genus" reg="Ptomaphagus">Ptomaphagus</tp:taxon-name-part></tp:taxon-name></italic> (s. str.) spp. (dorsal view). <bold>A–B</bold> <tp:taxon-name><tp:taxon-name-part taxon-name-part-type="genus" reg="Ptomaphagus">P.</tp:taxon-name-part> <tp:taxon-name-part taxon-name-part-type="sensu">(s. str.)</tp:taxon-name-part> <tp:taxon-name-part taxon-name-part-type="species" reg="nepalensis">nepalensis</tp:taxon-name-part></tp:taxon-name> Perreau, 1988 <bold>A</bold> ♂ (paratype; Nepal) <bold>B</bold> ♀ (paratype; Nepal) <bold>C–D</bold> <tp:taxon-name><tp:taxon-name-part taxon-name-part-type="genus" reg="Ptomaphagus">P.</tp:taxon-name-part> <tp:taxon-name-part taxon-name-part-type="sensu">(s. str.)</tp:taxon-name-part> <tp:taxon-name-part taxon-name-part-type="species" reg="masumotoi">masumotoi</tp:taxon-name-part></tp:taxon-name> Nishikawa, 2011 <bold>C</bold> ♂ (paratype; Thailand) <bold>D</bold> ♀ (holotype; Thailand) <bold>E</bold> <tp:taxon-name><tp:taxon-name-part taxon-name-part-type="genus" reg="Ptomaphagus">P.</tp:taxon-name-part> <tp:taxon-name-part taxon-name-part-type="sensu">(s. str.)</tp:taxon-name-part> <tp:taxon-name-part taxon-name-part-type="species" reg="piccoloi">piccoloi</tp:taxon-name-part></tp:taxon-name> Wang, Růžička, Nishikawa, Perreau &amp; Hayashi, 2016 ♂ (China: Zhejiang) <bold>F–G</bold> <tp:taxon-name><tp:taxon-name-part taxon-name-part-type="genus" reg="Ptomaphagus">P.</tp:taxon-name-part> <tp:taxon-name-part taxon-name-part-type="sensu">(s. str.)</tp:taxon-name-part> <tp:taxon-name-part taxon-name-part-type="species" reg="funiu">funiu</tp:taxon-name-part></tp:taxon-name> sp. n. <bold>F</bold> ♂ (holotype; China: Henan) <bold>G</bold> ♀ (paratype; China: Henan) <bold>H–I</bold> <tp:taxon-name><tp:taxon-name-part taxon-name-part-type="genus" reg="Ptomaphagus">P.</tp:taxon-name-part> <tp:taxon-name-part taxon-name-part-type="sensu">(s. str.)</tp:taxon-name-part> <tp:taxon-name-part taxon-name-part-type="species" reg="haba">haba</tp:taxon-name-part></tp:taxon-name> sp. n. <bold>H</bold> ♂ (holotype; China: Yunnan) <bold>I</bold> ♀ (paratype; China: Yunnan). Scale bar: 1 mm.</p></caption><graphic xmlns:xlink="http://www.w3.org/1999/xlink" xlink:href="zookeys-715-069-g001.jpg" position="float" orientation="portrait" xlink:type="simple" id="oo_168207.jpg"/></fig><p>Head transverse, <abbrev xmlns:xlink="http://www.w3.org/1999/xlink" xlink:title="head width" id="ABBRID0EEOAG" xlink:type="simple">HW</abbrev>/<abbrev xmlns:xlink="http://www.w3.org/1999/xlink" xlink:title="head length" id="ABBRID0EIOAG" xlink:type="simple">HL</abbrev> = 1.5. Clypeofrontal suture absent. Clypeus with anterior margin almost straight. Compound eyes well developed, <abbrev xmlns:xlink="http://www.w3.org/1999/xlink" xlink:title="eye width" id="ABBRID0EMOAG" xlink:type="simple">EW</abbrev>/<abbrev xmlns:xlink="http://www.w3.org/1999/xlink" xlink:title="head width" id="ABBRID0EQOAG" xlink:type="simple">HW</abbrev> = 0.1. Antennae (Fig. <xref ref-type="fig" rid="F2">2A</xref>) slender, <abbrev xmlns:xlink="http://www.w3.org/1999/xlink" xlink:title="antennal length" id="ABBRID0EYOAG" xlink:type="simple">AL</abbrev>/<abbrev xmlns:xlink="http://www.w3.org/1999/xlink" xlink:title="head width" id="ABBRID0E3OAG" xlink:type="simple">HW</abbrev> = 1.1; antennomere III shorter than II; VI with length/width = 0.5; XI pear-shape.</p><p>Pronotum (Fig. <xref ref-type="fig" rid="F2">2B</xref>) transverse, widest just before hind angles, <abbrev xmlns:xlink="http://www.w3.org/1999/xlink" xlink:title="pronotal width" id="ABBRID0EGPAG" xlink:type="simple">PW</abbrev>/<abbrev xmlns:xlink="http://www.w3.org/1999/xlink" xlink:title="pronotal length" id="ABBRID0EKPAG" xlink:type="simple">PL</abbrev> = 1.5. Sides gently arched, gradually narrowing from posterior to anterior; hind angles slightly pro<!--PageBreak-->jected backwards and subacute. Posterior margin widely but shortly protruded in middle part, emarginate near hind angles.</p><p>Elytra oval, widest at about basal 2/7, <abbrev xmlns:xlink="http://www.w3.org/1999/xlink" xlink:title="elytral length" id="ABBRID0ESPAG" xlink:type="simple">ELL</abbrev>/<abbrev xmlns:xlink="http://www.w3.org/1999/xlink" xlink:title="eye width" id="ABBRID0EWPAG" xlink:type="simple">EW</abbrev> = 1.4. Sides weakly arched, gradually narrowing from widest part to apices; apices (Fig. <xref ref-type="fig" rid="F2">2G</xref>) rounded. Sutural striae present. Metathoracic wings fully developed.</p><p>Prolegs robust, with basal three protarsomeres (Fig. <xref ref-type="fig" rid="F2">2C</xref>) expanded: <abbrev xmlns:xlink="http://www.w3.org/1999/xlink" xlink:title="tibial width" id="ABBRID0EEQAG" xlink:type="simple">TW</abbrev>/<abbrev xmlns:xlink="http://www.w3.org/1999/xlink" xlink:title="basitarsal width" id="ABBRID0EIQAG" xlink:type="simple">BTW</abbrev> = 1.3. Protibiae (Fig. <xref ref-type="fig" rid="F2">2E</xref>) expanded towards apex. Profemora broad. Mesotibiae arcuate, mesotarsi simply linear. Metatibiae slender, straight, but relatively short.</p><p>Abdominal ventrite VIII (Fig. <xref ref-type="fig" rid="F2">2I</xref>) distinctly emarginate at posterior edge, and much deeper at median. Spiculum gastrale of genital segment (Fig. <xref ref-type="fig" rid="F2">2J</xref>) with about 2/5 of length protruding beyond anterior edge of epipleurite IX.</p><fig id="F2" position="float" orientation="portrait"><label>Figure 2.</label><caption><p>
                  <tp:taxon-name><tp:taxon-name-part taxon-name-part-type="genus" reg="Ptomaphagus">Ptomaphagus</tp:taxon-name-part> <tp:taxon-name-part taxon-name-part-type="sensu">(s. str.)</tp:taxon-name-part> <tp:taxon-name-part taxon-name-part-type="species" reg="nepalensis">nepalensis</tp:taxon-name-part></tp:taxon-name> Perreau, 1988 (♂: paratype; ♀: paratype). <bold>A</bold> antenna ♂ (dorsal view) <bold>B</bold> pronotum ♂ (dorsal view) <bold>C</bold> protarsus ♂ (dorsal view) <bold>D</bold> protarsus ♀ (dorsal view) <bold>E</bold> protibia and profemur ♂ (ventral view) <bold>F</bold> protibia and profemur ♀ (ventral view) <bold>G</bold> elytral apex ♂ (dorsoapical view) <bold>H</bold> elytral apex ♀ (dorsoapical view) <bold>I</bold> ventrite VIII ♂ (ventral view) <bold>J</bold> genital segment ♂ (ventral view). Scale bars: 0.1 mm.</p></caption><graphic xmlns:xlink="http://www.w3.org/1999/xlink" xlink:href="zookeys-715-069-g002.jpg" position="float" orientation="portrait" xlink:type="simple" id="oo_168208.jpg"/></fig><!--PageBreak--><p>Aedeagus (Fig. <xref ref-type="fig" rid="F3">3A</xref>) rather long and slender, with median lobe gradually narrowing towards a lanceolate apex and terminated to a widely subrounded knob in dorsal view; opening of genital orifice situated on dorsal surface, deeply cut inwards on preapical left margin of median lobe. Ventral surface of the apex of the median lobe (Fig. <xref ref-type="fig" rid="F3">3C</xref>) inserted with two ventrally oriented setae on the left side and three ventrally oriented setae on the right side; parameres narrow, reaching about apical 1/7 of median lobe, each apex (Fig. <xref ref-type="fig" rid="F3">3D</xref>) with two long lateral setae and one shorter apical seta. In lateral view (Fig. <xref ref-type="fig" rid="F3">3B</xref>), median lobe slender, regularly bent ventrally, and gradually tapering to a round apex. Endophallus with stylus quite slender, a transverse nodule in middle region, a cheliform complex just below base of stylus, and a circular complex in the basal region.</p><p>
              <italic>Female</italic>. Similar to male in general appearance (Fig. <xref ref-type="fig" rid="F1">1B</xref>), including elytral apices (Fig. <xref ref-type="fig" rid="F2">2H</xref>), but distinguished by the following characteristics: protarsi (Fig. <xref ref-type="fig" rid="F2">2D</xref>) simply linear; protibiae (Fig. <xref ref-type="fig" rid="F2">2F</xref>) narrower; abdominal ventrite VIII (Fig. <xref ref-type="fig" rid="F3">3E</xref>) almost rounded at posterior edge and slightly protruded at median; genital segment and ovipositor as shown in Fig. <xref ref-type="fig" rid="F3">3F</xref>; spermatheca (Fig. <xref ref-type="fig" rid="F3">3F</xref>) sinuous or coiled in distal part, not coiled in proximal part.</p><fig id="F3" position="float" orientation="portrait"><label>Figure 3.</label><caption><p>
                  <tp:taxon-name><tp:taxon-name-part taxon-name-part-type="genus" reg="Ptomaphagus">Ptomaphagus</tp:taxon-name-part> <tp:taxon-name-part taxon-name-part-type="sensu">(s. str.)</tp:taxon-name-part> <tp:taxon-name-part taxon-name-part-type="species" reg="nepalensis">nepalensis</tp:taxon-name-part></tp:taxon-name> Perreau, 1988 (♂: paratype; ♀: paratype). <bold>A</bold> aedeagus (dorsal view) <bold>B</bold> aedeagus (lateral view) <bold>C</bold> aedeagal apex (dorsal view) <bold>D</bold> paramere apex (lateral view) <bold>E</bold> ventrite VIII ♀ (ventral view) <bold>F</bold> spermatheca, genital segment and ovipositor (ventral view). Scale bars: 0.1 mm.</p></caption><graphic xmlns:xlink="http://www.w3.org/1999/xlink" xlink:href="zookeys-715-069-g003.jpg" position="float" orientation="portrait" xlink:type="simple" id="oo_168209.jpg"/></fig></tp:treatment-sec><tp:treatment-sec sec-type="distribution" id="SECID0EBVAG"><title>Distribution.</title><p>Nepal.</p></tp:treatment-sec><ref-list><ref id="B4"><mixed-citation xmlns:xlink="http://www.w3.org/1999/xlink" xlink:type="simple">
          <person-group><name name-style="western"><surname>Perreau</surname><given-names>M</given-names></name></person-group> (<year>1988</year>) <article-title>Les <tp:taxon-name><tp:taxon-name-part taxon-name-part-type="family">Cholevidae</tp:taxon-name-part></tp:taxon-name> himalayiens du Muséum d’Histoire naturelle de Genève.</article-title> <source>Revue suisse de Zoologie</source> <volume>95</volume>: <fpage>1005</fpage>–<lpage>1018</lpage>. <ext-link xlink:type="simple" ext-link-type="doi" xlink:href="10.5962/bhl.part.81947">https://doi.org/10.5962/bhl.part.81947</ext-link></mixed-citation></ref></ref-list></tp:taxon-treatment>
