# Supplementary material for: Revision of the genus Ptomaphagus Hellwig from eastern Asia (Coleoptera, Leiodidae, Cholevinae)
Source: Zookeys. 2017 Nov 14;(715):69–92. doi: 10.3897/zookeys.715.20497 (PMC5740420; doi:10.3897/zookeys.715.20497)
Supplement: XML Treatment for Ptomaphagus (s. str.) masumotoi [file zookeys.715.20497-treatment6.xml]

<!DOCTYPE tp:taxon-treatment
  PUBLIC "-//TaxonX//DTD Taxonomic Treatment Publishing DTD v0 20100105//EN" "tax-treatment-NSO.dtd">
<tp:taxon-treatment xmlns:tp="http://www.plazi.org/taxpub"><tp:treatment-meta><kwd-group><label>Taxon classification</label><kwd><named-content xmlns:xlink="http://www.w3.org/1999/xlink" content-type="kingdom">Animalia</named-content></kwd><kwd><named-content xmlns:xlink="http://www.w3.org/1999/xlink" content-type="order">Coleoptera</named-content></kwd><kwd><named-content xmlns:xlink="http://www.w3.org/1999/xlink" content-type="family">Leiodidae</named-content></kwd></kwd-group><mixed-citation publication-type="journal"><person-group><name><surname>Wang</surname><given-names>Cheng-Bin</given-names></name><name><surname>Perreau</surname><given-names>Michel</given-names></name><name><surname>Růžička</surname><given-names>Jan</given-names></name><name><surname>Nishikawa</surname><given-names>Masaaki</given-names></name></person-group><article-title>Revision of the genus <italic><tp:taxon-name><tp:taxon-name-part taxon-name-part-type="genus" reg="Ptomaphagus">Ptomaphagus</tp:taxon-name-part></tp:taxon-name></italic> Hellwig from eastern Asia (<tp:taxon-name><tp:taxon-name-part taxon-name-part-type="order">Coleoptera</tp:taxon-name-part></tp:taxon-name>, <tp:taxon-name><tp:taxon-name-part taxon-name-part-type="family">Leiodidae</tp:taxon-name-part></tp:taxon-name>, <tp:taxon-name><tp:taxon-name-part taxon-name-part-type="subfamily">Cholevinae</tp:taxon-name-part></tp:taxon-name>)</article-title><source>Zookeys</source><day>14</day><month>11</month><year>2017</year><volume>2017</volume><issue>715</issue><fpage>69</fpage><lpage>92</lpage><pub-id pub-id-type="doi">10.3897/zookeys.715.20497</pub-id></mixed-citation></tp:treatment-meta><tp:nomenclature><tp:taxon-name>
              <tp:taxon-name-part taxon-name-part-type="genus" reg="Ptomaphagus">Ptomaphagus</tp:taxon-name-part>
              <tp:taxon-name-part taxon-name-part-type="sensu">(s. str.)</tp:taxon-name-part>
              <tp:taxon-name-part taxon-name-part-type="species" reg="masumotoi">masumotoi</tp:taxon-name-part>
            </tp:taxon-name><tp:taxon-authority>Nishikawa, 2011</tp:taxon-authority><xref ref-type="fig" rid="F1">Figs 1C–D</xref><xref ref-type="fig" rid="F4">; 4A–J</xref><xref ref-type="fig" rid="F5">; 5A–F</xref><!--PageBreak--><!--PageBreak--><tp:nomenclature-citation-list><tp:nomenclature-citation><tp:taxon-name>
                  <tp:taxon-name-part taxon-name-part-type="genus" reg="Ptomaphagus">Ptomaphagus</tp:taxon-name-part> <tp:taxon-name-part taxon-name-part-type="sensu">(s. str.)</tp:taxon-name-part> <tp:taxon-name-part taxon-name-part-type="species" reg="masumotoi">masumotoi</tp:taxon-name-part></tp:taxon-name><comment>Nishikawa, 2011: 97 (<tp:taxon-name><tp:taxon-name-part taxon-name-part-type="genus" reg="Ptomaphagus">Ptomaphagus</tp:taxon-name-part> (<tp:taxon-name-part taxon-name-part-type="subgenus" reg="Ptomaphagus">Ptomaphagus</tp:taxon-name-part>)</tp:taxon-name>; type locality: NW Thailand, Chiang Mai, Doi Inthanon [ca. <named-content xmlns:xlink="http://www.w3.org/1999/xlink" content-type="dwc:verbatimCoordinates" xlink:type="simple"><named-content content-type="geo-json" specific-use="{&#34;type&#34;:&#34;Point&#34;,&#34;coordinates&#34;:[98.983333,18.700000]}" id="NCID0E1XAG" xlink:type="simple">18°42'N, 098°59'E</named-content></named-content>], 1750 m; <named-content xmlns:xlink="http://www.w3.org/1999/xlink" content-type="dwc:institutional_code" xlink:type="simple">NSMT</named-content>).</comment></tp:nomenclature-citation></tp:nomenclature-citation-list></tp:nomenclature><tp:treatment-sec sec-type="material" id="SECID0EEYAG"><title>Material examined.</title><p>
              <bold><italic>Type material</italic>. Holotype</bold>: ♀, Doi Inthanon / 1750 m, Chiang / Mai, Thailand / 9-XI-1995 / K. MASUMOTO leg. // Holotype / <tp:taxon-name><tp:taxon-name-part taxon-name-part-type="genus" reg="Ptomaphagus">Ptomaphagus</tp:taxon-name-part></tp:taxon-name> (<tp:taxon-name><tp:taxon-name-part taxon-name-part-type="genus" reg="Ptomaphagus">Ptomaphagus</tp:taxon-name-part></tp:taxon-name>) / <tp:taxon-name><tp:taxon-name-part taxon-name-part-type="genus" reg="Ptomaphagus"/><tp:taxon-name-part taxon-name-part-type="species" reg="masumotoi">masumotoi</tp:taxon-name-part></tp:taxon-name> M. Nishikawa, / 2011 / Design. M. Nishikawa, 2011 / # MNC 146Ch2P ♀ (<named-content xmlns:xlink="http://www.w3.org/1999/xlink" content-type="dwc:institutional_code" xlink:type="simple">NSMT</named-content>). <bold>Paratype</bold>: 1♂, same data as holotype except: # MNC 147Ch2P ♂ (<named-content xmlns:xlink="http://www.w3.org/1999/xlink" content-type="dwc:institutional_code" xlink:type="simple">NSMT</named-content>).</p></tp:treatment-sec><tp:treatment-sec sec-type="redescription" id="SECID0EQZAG"><title>Redescription.</title><p>
              <italic>Male</italic>. <abbrev xmlns:xlink="http://www.w3.org/1999/xlink" xlink:title="extended body length" id="ABBRID0EYZAG" xlink:type="simple">EBL</abbrev>: 3.4 mm. Length of different body parts: <abbrev xmlns:xlink="http://www.w3.org/1999/xlink" xlink:title="head length" id="ABBRID0E3ZAG" xlink:type="simple">HL</abbrev> : <abbrev xmlns:xlink="http://www.w3.org/1999/xlink" xlink:title="antennal length" id="ABBRID0EA1AG" xlink:type="simple">AL</abbrev> : <abbrev xmlns:xlink="http://www.w3.org/1999/xlink" xlink:title="pronotal length" id="ABBRID0EE1AG" xlink:type="simple">PL</abbrev> : <abbrev xmlns:xlink="http://www.w3.org/1999/xlink" xlink:title="elytral length" id="ABBRID0EI1AG" xlink:type="simple">ELL</abbrev> = 0.6 : - : 0.8 : 2.0 mm; width: <abbrev xmlns:xlink="http://www.w3.org/1999/xlink" xlink:title="head width" id="ABBRID0EM1AG" xlink:type="simple">HW</abbrev> : <abbrev xmlns:xlink="http://www.w3.org/1999/xlink" xlink:title="eye width" id="ABBRID0EQ1AG" xlink:type="simple">EW</abbrev> : <abbrev xmlns:xlink="http://www.w3.org/1999/xlink" xlink:title="pronotal width" id="ABBRID0EU1AG" xlink:type="simple">PW</abbrev> : <abbrev xmlns:xlink="http://www.w3.org/1999/xlink" xlink:title="elytral width" id="ABBRID0EY1AG" xlink:type="simple">ELW</abbrev> = 0.8 : 0.1 : 1.3 : 1.5 mm. Proportion of antennomeres from base to tip in μm (length × width): 121 × 57, 105 × 62, 71 × 65, 48 × 70, 53 × 82, 35 × 92, 94 × 111, 28 × 101, 83 × 112 (last two antennomeres missing).</p><p>Habitus (Fig. <xref ref-type="fig" rid="F1">1C</xref>) elongated oval, regularly convex and sublustrous. Well pigmented: mostly brown; mouthparts, basal three antennomeres and apical half of ultimate antennomere, protarsi, and apex of meso- and metatarsi more or less paler. Dorsum continually clothed with fine, recumbent, yellowish pubescence. Insertions of pubescence on dorsal surfaces of pronotum, elytra and femora aligned along transverse striolations; interspace between two striolations glabrous.</p><p>Head transverse, <abbrev xmlns:xlink="http://www.w3.org/1999/xlink" xlink:title="head width" id="ABBRID0EE2AG" xlink:type="simple">HW</abbrev>/<abbrev xmlns:xlink="http://www.w3.org/1999/xlink" xlink:title="head length" id="ABBRID0EI2AG" xlink:type="simple">HL</abbrev> = 1.5. Clypeofrontal suture absent. Clypeus with anterior margin gently rounded. Compound eyes well developed, <abbrev xmlns:xlink="http://www.w3.org/1999/xlink" xlink:title="eye width" id="ABBRID0EM2AG" xlink:type="simple">EW</abbrev>/<abbrev xmlns:xlink="http://www.w3.org/1999/xlink" xlink:title="head width" id="ABBRID0EQ2AG" xlink:type="simple">HW</abbrev> = 0.1. Antennae <!--PageBreak-->(Fig. <xref ref-type="fig" rid="F4">4A</xref>) slender; antennomere III shorter than II; VI with length/width = 0.4; X and XI of holotype missing.</p><p>Pronotum (Fig. <xref ref-type="fig" rid="F4">4B</xref>) transverse, widest around hind angles, <abbrev xmlns:xlink="http://www.w3.org/1999/xlink" xlink:title="pronotal width" id="ABBRID0EA3AG" xlink:type="simple">PW</abbrev>/<abbrev xmlns:xlink="http://www.w3.org/1999/xlink" xlink:title="pronotal length" id="ABBRID0EE3AG" xlink:type="simple">PL</abbrev> = 1.6. Sides gently arched, simply narrowing from posterior to anterior; hind angles not projected backwards and bluntly rounded. Posterior margin widely protruded in middle part, emarginate near hind angles.</p><!--PageBreak--><p>Elytra oval, widest at about basal 2/7, <abbrev xmlns:xlink="http://www.w3.org/1999/xlink" xlink:title="elytral length" id="ABBRID0EL3AG" xlink:type="simple">ELL</abbrev>/<abbrev xmlns:xlink="http://www.w3.org/1999/xlink" xlink:title="eye width" id="ABBRID0EP3AG" xlink:type="simple">EW</abbrev> = 1.4. Sides weakly arched, gradually narrowing from widest part to apices; apices (Fig. <xref ref-type="fig" rid="F4">4G</xref>) narrowly rounded. Sutural striae present. Metathoracic wings fully developed.</p><p>Prolegs robust, with basal three protarsomeres (Fig. <xref ref-type="fig" rid="F4">4C</xref>) strongly expanded: <abbrev xmlns:xlink="http://www.w3.org/1999/xlink" xlink:title="tibial width" id="ABBRID0E43AG" xlink:type="simple">TW</abbrev>/<abbrev xmlns:xlink="http://www.w3.org/1999/xlink" xlink:title="basitarsal width" id="ABBRID0EB4AG" xlink:type="simple">BTW</abbrev> = 1.0. Protibiae (Fig. <xref ref-type="fig" rid="F4">4E</xref>) strongly expanded towards apex. Profemora broad. Mesotibiae gently arcuate, mesotarsi simply linear. Metatibiae straight, but relatively short and thick.</p><!--PageBreak--><p>Abdominal ventrite VIII (Fig. <xref ref-type="fig" rid="F4">4I</xref>) emarginate at posterior edge. Spiculum gastrale (Fig. <xref ref-type="fig" rid="F4">4J</xref>) of genital segment with about 1/5 of length protruding beyond anterior edge of epipleurite IX.</p><fig id="F4" position="float" orientation="portrait"><label>Figure 4.</label><caption><p>
                  <tp:taxon-name><tp:taxon-name-part taxon-name-part-type="genus" reg="Ptomaphagus">Ptomaphagus</tp:taxon-name-part> <tp:taxon-name-part taxon-name-part-type="sensu">(s. str.)</tp:taxon-name-part> <tp:taxon-name-part taxon-name-part-type="species" reg="masumotoi">masumotoi</tp:taxon-name-part></tp:taxon-name> Nishikawa, 2011 (♂: paratype; ♀: holotype). <bold>A</bold> antenna ♂ (dorsal view) <bold>B</bold> pronotum ♂ (dorsal view) <bold>C</bold> protarsus ♂ (dorsal view) <bold>D</bold> protarsus ♀ (dorsal view) <bold>E</bold> protibia and profemur ♂ (ventral view) <bold>F</bold> protibia and profemur ♀ (ventral view) <bold>G</bold> elytral apex ♂ (dorsoapical view) <bold>H</bold> elytral apex ♀ (dorsoapical view) <bold>I</bold> ventrite VIII ♂ (ventral view) <bold>J</bold> genital segment ♂ (ventral view). Scale bars: 0.1 mm.</p></caption><graphic xmlns:xlink="http://www.w3.org/1999/xlink" xlink:href="zookeys-715-069-g004.jpg" position="float" orientation="portrait" xlink:type="simple" id="oo_168210.jpg"/></fig><p>Aedeagus (Fig. <xref ref-type="fig" rid="F5">5A</xref>) slender, with median lobe gradually narrowing towards an oblong apex and terminated to a shortly rounded knob in dorsal view; opening of genital orifice situated on dorsal surface, deeply cut inwards on preapical left margin of median lobe. Ventral surface of the apex of the median lobe (Fig. <xref ref-type="fig" rid="F5">5C</xref>) inserted with five ventrally oriented setae on the left side and six ventrally oriented setae on the right side; parameres narrow, reaching about apical 1/7 of median lobe, each apex (Fig. <xref ref-type="fig" rid="F5">5D</xref>) with two long lateral setae and one similar apical seta. In lateral view (Fig. <xref ref-type="fig" rid="F5">5B</xref>), median lobe regularly bent ventrally but almost straight in apical half, and gradually tapering to a acuminate apex. Endophallus with stylus quite slender, a transverse nodule in middle region, a cheliform complex just below base of stylus, and a circular complex in the basal region.</p><p>
              <italic>Female</italic>. Similar to male in general appearance (Fig. <xref ref-type="fig" rid="F1">1D</xref>), including elytral apices (Fig. <xref ref-type="fig" rid="F4">4H</xref>), but distinguished by the following characteristics: protarsi (Fig. <xref ref-type="fig" rid="F4">4D</xref>) simply linear; protibiae (Fig. <xref ref-type="fig" rid="F4">4F</xref>) slightly narrower; abdominal ventrite VIII (Fig. <xref ref-type="fig" rid="F5">5E</xref>) slightly protruded at median of posterior edge; genital segment and ovipositor as shown in Fig. <xref ref-type="fig" rid="F5">5F</xref>; spermatheca (Fig. <xref ref-type="fig" rid="F5">5F</xref>) sinuous or coiled in distal part, not coiled in proximal part.</p><fig id="F5" position="float" orientation="portrait"><label>Figure 5.</label><caption><p>
                  <tp:taxon-name><tp:taxon-name-part taxon-name-part-type="genus" reg="Ptomaphagus">Ptomaphagus</tp:taxon-name-part> <tp:taxon-name-part taxon-name-part-type="sensu">(s. str.)</tp:taxon-name-part> <tp:taxon-name-part taxon-name-part-type="species" reg="masumotoi">masumotoi</tp:taxon-name-part></tp:taxon-name> Nishikawa, 2011 (♂: paratype; ♀: holotype). <bold>A</bold> aedeagus (dorsal view) <bold>B</bold> aedeagus (lateral view) <bold>C</bold> aedeagal apex (ventral view) <bold>D</bold> paramere apex (lateral view) <bold>E</bold> ventrite VIII ♀ (ventral view) <bold>F</bold> spermatheca, genital segment and ovipositor (ventral view). Scale bars: 0.1 mm.</p></caption><graphic xmlns:xlink="http://www.w3.org/1999/xlink" xlink:href="zookeys-715-069-g005.jpg" position="float" orientation="portrait" xlink:type="simple" id="oo_168211.jpg"/></fig></tp:treatment-sec><tp:treatment-sec sec-type="distribution" id="SECID0E1BBG"><title>Distribution.</title><p>Thailand.</p></tp:treatment-sec><tp:treatment-sec><!--Section generated to contain objects referenced in tp:taxon-treatment.--><fig id="F1" position="float" orientation="portrait"><label>Figure 1.</label><caption><p>Habitus of <italic><tp:taxon-name><tp:taxon-name-part taxon-name-part-type="genus" reg="Ptomaphagus">Ptomaphagus</tp:taxon-name-part></tp:taxon-name></italic> (s. str.) spp. (dorsal view). <bold>A–B</bold> <tp:taxon-name><tp:taxon-name-part taxon-name-part-type="genus" reg="Ptomaphagus">P.</tp:taxon-name-part> <tp:taxon-name-part taxon-name-part-type="sensu">(s. str.)</tp:taxon-name-part> <tp:taxon-name-part taxon-name-part-type="species" reg="nepalensis">nepalensis</tp:taxon-name-part></tp:taxon-name> Perreau, 1988 <bold>A</bold> ♂ (paratype; Nepal) <bold>B</bold> ♀ (paratype; Nepal) <bold>C–D</bold> <tp:taxon-name><tp:taxon-name-part taxon-name-part-type="genus" reg="Ptomaphagus">P.</tp:taxon-name-part> <tp:taxon-name-part taxon-name-part-type="sensu">(s. str.)</tp:taxon-name-part> <tp:taxon-name-part taxon-name-part-type="species" reg="masumotoi">masumotoi</tp:taxon-name-part></tp:taxon-name> Nishikawa, 2011 <bold>C</bold> ♂ (paratype; Thailand) <bold>D</bold> ♀ (holotype; Thailand) <bold>E</bold> <tp:taxon-name><tp:taxon-name-part taxon-name-part-type="genus" reg="Ptomaphagus">P.</tp:taxon-name-part> <tp:taxon-name-part taxon-name-part-type="sensu">(s. str.)</tp:taxon-name-part> <tp:taxon-name-part taxon-name-part-type="species" reg="piccoloi">piccoloi</tp:taxon-name-part></tp:taxon-name> Wang, Růžička, Nishikawa, Perreau &amp; Hayashi, 2016 ♂ (China: Zhejiang) <bold>F–G</bold> <tp:taxon-name><tp:taxon-name-part taxon-name-part-type="genus" reg="Ptomaphagus">P.</tp:taxon-name-part> <tp:taxon-name-part taxon-name-part-type="sensu">(s. str.)</tp:taxon-name-part> <tp:taxon-name-part taxon-name-part-type="species" reg="funiu">funiu</tp:taxon-name-part></tp:taxon-name> sp. n. <bold>F</bold> ♂ (holotype; China: Henan) <bold>G</bold> ♀ (paratype; China: Henan) <bold>H–I</bold> <tp:taxon-name><tp:taxon-name-part taxon-name-part-type="genus" reg="Ptomaphagus">P.</tp:taxon-name-part> <tp:taxon-name-part taxon-name-part-type="sensu">(s. str.)</tp:taxon-name-part> <tp:taxon-name-part taxon-name-part-type="species" reg="haba">haba</tp:taxon-name-part></tp:taxon-name> sp. n. <bold>H</bold> ♂ (holotype; China: Yunnan) <bold>I</bold> ♀ (paratype; China: Yunnan). Scale bar: 1 mm.</p></caption><graphic xmlns:xlink="http://www.w3.org/1999/xlink" xlink:href="zookeys-715-069-g001.jpg" position="float" orientation="portrait" xlink:type="simple" id="oo_168207.jpg"/></fig></tp:treatment-sec></tp:taxon-treatment>
