# Supplementary material for: Revision of the genus Ptomaphagus Hellwig from eastern Asia (Coleoptera, Leiodidae, Cholevinae)
Source: Zookeys. 2017 Nov 14;(715):69–92. doi: 10.3897/zookeys.715.20497 (PMC5740420; doi:10.3897/zookeys.715.20497)
Supplement: XML Treatment for Ptomaphagus (s. str.) funiu [file zookeys.715.20497-treatment9.xml]

<!DOCTYPE tp:taxon-treatment
  PUBLIC "-//TaxonX//DTD Taxonomic Treatment Publishing DTD v0 20100105//EN" "tax-treatment-NSO.dtd">
<tp:taxon-treatment xmlns:tp="http://www.plazi.org/taxpub"><tp:treatment-meta><kwd-group><label>Taxon classification</label><kwd><named-content xmlns:xlink="http://www.w3.org/1999/xlink" content-type="kingdom">Animalia</named-content></kwd><kwd><named-content xmlns:xlink="http://www.w3.org/1999/xlink" content-type="order">Coleoptera</named-content></kwd><kwd><named-content xmlns:xlink="http://www.w3.org/1999/xlink" content-type="family">Leiodidae</named-content></kwd></kwd-group><mixed-citation publication-type="journal"><person-group><name><surname>Wang</surname><given-names>Cheng-Bin</given-names></name><name><surname>Perreau</surname><given-names>Michel</given-names></name><name><surname>Růžička</surname><given-names>Jan</given-names></name><name><surname>Nishikawa</surname><given-names>Masaaki</given-names></name></person-group><article-title>Revision of the genus <italic><tp:taxon-name><tp:taxon-name-part taxon-name-part-type="genus" reg="Ptomaphagus">Ptomaphagus</tp:taxon-name-part></tp:taxon-name></italic> Hellwig from eastern Asia (<tp:taxon-name><tp:taxon-name-part taxon-name-part-type="order">Coleoptera</tp:taxon-name-part></tp:taxon-name>, <tp:taxon-name><tp:taxon-name-part taxon-name-part-type="family">Leiodidae</tp:taxon-name-part></tp:taxon-name>, <tp:taxon-name><tp:taxon-name-part taxon-name-part-type="subfamily">Cholevinae</tp:taxon-name-part></tp:taxon-name>)</article-title><source>Zookeys</source><day>14</day><month>11</month><year>2017</year><volume>2017</volume><issue>715</issue><fpage>69</fpage><lpage>92</lpage><pub-id pub-id-type="doi">10.3897/zookeys.715.20497</pub-id></mixed-citation></tp:treatment-meta><tp:nomenclature><tp:taxon-name>
              <tp:taxon-name-part taxon-name-part-type="genus" reg="Ptomaphagus">Ptomaphagus</tp:taxon-name-part>
              <tp:taxon-name-part taxon-name-part-type="sensu">(s. str.)</tp:taxon-name-part>
              <tp:taxon-name-part taxon-name-part-type="species" reg="funiu">funiu</tp:taxon-name-part>
              <object-id xmlns:xlink="http://www.w3.org/1999/xlink" content-type="zoobank" xlink:type="simple">http://zoobank.org/8DA08857-FB58-4688-8E00-38E054A82C3D</object-id>
            </tp:taxon-name><tp:taxon-status xmlns:xlink="http://www.w3.org/1999/xlink" xlink:type="simple">sp. n.</tp:taxon-status><xref ref-type="fig" rid="F1">Figs 1F–G</xref><xref ref-type="fig" rid="F6">; 6A–J</xref><xref ref-type="fig" rid="F7">; 7A–F</xref><!--PageBreak--></tp:nomenclature><tp:treatment-sec sec-type="type material" id="SECID0ECLBG"><title>Type material.</title><p>
              <bold><italic>Holotype</italic>.</bold> ♂, China, W Henan, 9.–10.VI. / Funiu Shan [伏牛山], <named-content xmlns:xlink="http://www.w3.org/1999/xlink" content-type="dwc:verbatimCoordinates" xlink:type="simple"><named-content content-type="geo-json" specific-use="{&#34;type&#34;:&#34;Point&#34;,&#34;coordinates&#34;:[111.933333,33.516667]}" id="NCID0EQLBG" xlink:type="simple">33°31'N, 111°56'E</named-content></named-content> / BAOTIANMAN, 1500–1750 m / Jaroslav Turna leg., 2008 (<abbrev xmlns:xlink="http://www.w3.org/1999/xlink" xlink:title="Collection of Pier Mauro Giachino, Torino, Italy" id="ABBRID0EVLBG" xlink:type="simple">CPMG</abbrev>). <bold><italic>Paratypes</italic>.</bold> 1♀, same data as holotype (<abbrev xmlns:xlink="http://www.w3.org/1999/xlink" xlink:title="Collection of Jan Růžička, Prague, Czech Republic" id="ABBRID0E4LBG" xlink:type="simple">CJRZ</abbrev>); 1♂, same data as holotype except: 15.V.–5.VI / 2009 (<abbrev xmlns:xlink="http://www.w3.org/1999/xlink" xlink:title="Collection of Michel Perreau, Paris, France" id="ABBRID0EBMBG" xlink:type="simple">CMPR</abbrev>).</p></tp:treatment-sec><tp:treatment-sec sec-type="diagnosis" id="SECID0EFMBG"><title>Diagnosis.</title><p>Aedeagus (Fig. <xref ref-type="fig" rid="F7">7A</xref>) very short and stout, with median lobe gradually narrowing towards a widely lanceolate apex and terminated to a rounded knob in dorsal view. In lateral view (Fig. <xref ref-type="fig" rid="F7">7B</xref>), median lobe very thick, gently bent ventrally, and gradually tapering towards a thin apex.</p></tp:treatment-sec><tp:treatment-sec sec-type="description" id="SECID0ETMBG"><title>Description.</title><p>
              <italic>Male</italic>. <abbrev xmlns:xlink="http://www.w3.org/1999/xlink" xlink:title="extended body length" id="ABBRID0E2MBG" xlink:type="simple">EBL</abbrev>: 3.9 mm. Length of different body parts: <abbrev xmlns:xlink="http://www.w3.org/1999/xlink" xlink:title="head length" id="ABBRID0E6MBG" xlink:type="simple">HL</abbrev> : <abbrev xmlns:xlink="http://www.w3.org/1999/xlink" xlink:title="antennal length" id="ABBRID0EDNBG" xlink:type="simple">AL</abbrev> : <abbrev xmlns:xlink="http://www.w3.org/1999/xlink" xlink:title="pronotal length" id="ABBRID0EHNBG" xlink:type="simple">PL</abbrev> : <abbrev xmlns:xlink="http://www.w3.org/1999/xlink" xlink:title="elytral length" id="ABBRID0ELNBG" xlink:type="simple">ELL</abbrev> = 0.6 : 1.0 : 1.1 : 2.1 mm; width: <abbrev xmlns:xlink="http://www.w3.org/1999/xlink" xlink:title="head width" id="ABBRID0EPNBG" xlink:type="simple">HW</abbrev> : <abbrev xmlns:xlink="http://www.w3.org/1999/xlink" xlink:title="eye width" id="ABBRID0ETNBG" xlink:type="simple">EW</abbrev> : <abbrev xmlns:xlink="http://www.w3.org/1999/xlink" xlink:title="pronotal width" id="ABBRID0EXNBG" xlink:type="simple">PW</abbrev> : <abbrev xmlns:xlink="http://www.w3.org/1999/xlink" xlink:title="elytral width" id="ABBRID0E2NBG" xlink:type="simple">ELW</abbrev> = 1.0 : 0.1 : 1.5 : 1.6 mm. Proportion of antennomeres from base to tip in μm (length × width): 154 × 61, 117 × 61, 87 × 65, 55 × 72, 57 × 87, 46 × 100, 80 × 117, 34 × 124, 77 × 138, 89 × 146, 141 × 131.</p><p>Habitus (Fig. <xref ref-type="fig" rid="F1">1F</xref>) elongated oval, regularly convex and sublustrous. Well pigmented: mostly blackish brown; mouthparts, basal three or four antennomeres and apical half of ultimate antennomere, protarsi, and apex of meso- and metatarsi more or less paler. Dorsum continually clothed with fine, recumbent, yellowish pubescence. Insertions of pubescence on dorsal surfaces of pronotum, elytra and femora aligned along transverse striolations; interspace between two striolations glabrous.</p><p>Head quite transverse, <abbrev xmlns:xlink="http://www.w3.org/1999/xlink" xlink:title="head width" id="ABBRID0EHOBG" xlink:type="simple">HW</abbrev>/<abbrev xmlns:xlink="http://www.w3.org/1999/xlink" xlink:title="head length" id="ABBRID0ELOBG" xlink:type="simple">HL</abbrev> = 1.7. Clypeofrontal suture absent. Clypeus with anterior margin gently rounded. Compound eyes well developed, <abbrev xmlns:xlink="http://www.w3.org/1999/xlink" xlink:title="eye width" id="ABBRID0EPOBG" xlink:type="simple">EW</abbrev>/<abbrev xmlns:xlink="http://www.w3.org/1999/xlink" xlink:title="head width" id="ABBRID0ETOBG" xlink:type="simple">HW</abbrev> = 0.1. Antennae (Fig. <xref ref-type="fig" rid="F6">6A</xref>) slender, <abbrev xmlns:xlink="http://www.w3.org/1999/xlink" xlink:title="antennal length" id="ABBRID0E2OBG" xlink:type="simple">AL</abbrev>/<abbrev xmlns:xlink="http://www.w3.org/1999/xlink" xlink:title="head width" id="ABBRID0E6OBG" xlink:type="simple">HW</abbrev> = 1.0; antennomere III shorter than II; VI with length/width = 0.5; XI pear-shape.</p><p>Pronotum (Fig. <xref ref-type="fig" rid="F6">6B</xref>) transverse, widest directly before hind angles, <abbrev xmlns:xlink="http://www.w3.org/1999/xlink" xlink:title="pronotal width" id="ABBRID0EJPBG" xlink:type="simple">PW</abbrev>/<abbrev xmlns:xlink="http://www.w3.org/1999/xlink" xlink:title="pronotal length" id="ABBRID0ENPBG" xlink:type="simple">PL</abbrev> = 1.5. Sides gently arched, narrowing from posterior to anterior; hind angles slightly projected backwards and acute. Posterior margin widely protruded in middle part, emarginate near hind angles.</p><p>Elytra oval, widest at about basal 1/5, <abbrev xmlns:xlink="http://www.w3.org/1999/xlink" xlink:title="elytral length" id="ABBRID0ETPBG" xlink:type="simple">ELL</abbrev>/<abbrev xmlns:xlink="http://www.w3.org/1999/xlink" xlink:title="eye width" id="ABBRID0EXPBG" xlink:type="simple">EW</abbrev> = 1.3. Sides weakly arched, gradually narrowing from widest part to apices; apices (Fig. <xref ref-type="fig" rid="F6">6G</xref>) widely rounded. Sutural striae present. Metathoracic wings fully developed.</p><!--PageBreak--><p>Prolegs robust, with basal three protarsomeres (Fig. <xref ref-type="fig" rid="F6">6C</xref>) less expanded: <abbrev xmlns:xlink="http://www.w3.org/1999/xlink" xlink:title="tibial width" id="ABBRID0EGQBG" xlink:type="simple">TW</abbrev>/<abbrev xmlns:xlink="http://www.w3.org/1999/xlink" xlink:title="basitarsal width" id="ABBRID0EKQBG" xlink:type="simple">BTW</abbrev> = 1.5. Protibiae (Fig. <xref ref-type="fig" rid="F6">6E</xref>) expanded towards apex. Profemora broad. Mesotibiae arcuate, mesotarsi simply linear. Metatibiae slender and straight.</p><p>Abdominal ventrite VIII (Fig. <xref ref-type="fig" rid="F6">6I</xref>) simply subrounded at posterior edge. Spiculum gastrale of genital segment (Fig. <xref ref-type="fig" rid="F6">6J</xref>) with about 1/3 of length protruding beyond anterior edge of epipleurite IX.</p><fig id="F6" position="float" orientation="portrait"><label>Figure 6.</label><caption><p>
                  <tp:taxon-name><tp:taxon-name-part taxon-name-part-type="genus" reg="Ptomaphagus">Ptomaphagus</tp:taxon-name-part> <tp:taxon-name-part taxon-name-part-type="sensu">(s. str.)</tp:taxon-name-part> <tp:taxon-name-part taxon-name-part-type="species" reg="funiu">funiu</tp:taxon-name-part></tp:taxon-name> sp. n. (♂: paratype; ♀: paratype). <bold>A</bold> antenna ♂ (dorsal view) <bold>B</bold> pronotum ♂ (dorsal view) <bold>C</bold> protarsus ♂ (dorsal view) <bold>D</bold> protarsus ♀ (dorsal view) <bold>E</bold> protibia and profemur ♂ (ventral view) <bold>F</bold> protibia and profemur ♀ (ventral view) <bold>G</bold> elytral apex ♂ (dorsoapical view) <bold>H</bold> elytral apex ♀ (dorsoapical view) <bold>I</bold> ventrite VIII ♂ (ventral view) <bold>J</bold> genital segment ♂ (ventral view). Scale bars: 0.1 mm.</p></caption><graphic xmlns:xlink="http://www.w3.org/1999/xlink" xlink:href="zookeys-715-069-g006.jpg" position="float" orientation="portrait" xlink:type="simple" id="oo_168212.jpg"/></fig><p>Aedeagus (Fig. <xref ref-type="fig" rid="F7">7A</xref>) very short and stout, with median lobe gradually narrowing towards a widely lanceolate apex and terminated to a rounded knob in dorsal view; <!--PageBreak-->opening of genital orifice situated on dorsal surface, deeply cut inwards on preapical left margin of median lobe. Ventral surface of the apex of the median lobe (Fig. <xref ref-type="fig" rid="F7">7C</xref>) inserted with 5 ventrally oriented setae on the left side and 6 ventrally oriented setae on the right side; parameres narrow, reaching about apical 1/5 of median lobe, each apex (Fig. <xref ref-type="fig" rid="F7">7D</xref>) with 2 lateral setae and 1 similar apical seta. In lateral view (Fig. <xref ref-type="fig" rid="F7">7B</xref>), median lobe very thick, gently bent ventrally, and gradually tapering towards a thin apex. Endophallus with stylus quite slender, a subelliptical nodule in middle region, a cheliform complex just below base of stylus, and a circular complex in the basal region.</p><p>
              <italic>Female</italic>. Similar to male in general appearance (Fig. <xref ref-type="fig" rid="F1">1G</xref>), including elytral apices (Fig. <xref ref-type="fig" rid="F6">6H</xref>), but distinguished by the following characteristics: protarsi (Fig. <xref ref-type="fig" rid="F6">6D</xref>) simply linear; protibiae (Fig. <xref ref-type="fig" rid="F6">6F</xref>) slightly narrower; abdominal ventrite VIII (Fig. <xref ref-type="fig" rid="F7">7E</xref>) round at posterior edge; genital segment and ovipositor as shown in Fig. <xref ref-type="fig" rid="F7">7F</xref>; spermatheca (Fig. <xref ref-type="fig" rid="F7">7F</xref>) curved in distal part, coiled in proximal part, and stem slightly arcuate.</p><fig id="F7" position="float" orientation="portrait"><label>Figure 7.</label><caption><p>
                  <tp:taxon-name><tp:taxon-name-part taxon-name-part-type="genus" reg="Ptomaphagus">Ptomaphagus</tp:taxon-name-part> <tp:taxon-name-part taxon-name-part-type="sensu">(s. str.)</tp:taxon-name-part> <tp:taxon-name-part taxon-name-part-type="species" reg="funiu">funiu</tp:taxon-name-part></tp:taxon-name> sp. n. (♂: paratype; ♀: paratype). <bold>A</bold> aedeagus (dorsal view) <bold>B</bold> aedeagus (lateral view) <bold>C</bold> aedeagal apex (ventral view) <bold>D</bold> paramere apex (lateral view) <bold>E</bold> ventrite VIII ♀ (ventral view) <bold>F</bold> spermatheca, genital segment and ovipositor (ventral view). Scale bars: 0.1 mm.</p></caption><graphic xmlns:xlink="http://www.w3.org/1999/xlink" xlink:href="zookeys-715-069-g007.jpg" position="float" orientation="portrait" xlink:type="simple" id="oo_168213.jpg"/></fig><!--PageBreak--></tp:treatment-sec><tp:treatment-sec sec-type="distribution" id="SECID0EFVBG"><title>Distribution.</title><p>China (Funiu Mts. in Henan).</p></tp:treatment-sec><tp:treatment-sec sec-type="etymology" id="SECID0EKVBG"><title>Etymology.</title><p>The specific epithet is from the Chinese name (in Pinyin) of the type locality “Funiu Shan”, and means “prostrate cow”.</p></tp:treatment-sec><tp:treatment-sec><!--Section generated to contain objects referenced in tp:taxon-treatment.--><fig id="F1" position="float" orientation="portrait"><label>Figure 1.</label><caption><p>Habitus of <italic><tp:taxon-name><tp:taxon-name-part taxon-name-part-type="genus" reg="Ptomaphagus">Ptomaphagus</tp:taxon-name-part></tp:taxon-name></italic> (s. str.) spp. (dorsal view). <bold>A–B</bold> <tp:taxon-name><tp:taxon-name-part taxon-name-part-type="genus" reg="Ptomaphagus">P.</tp:taxon-name-part> <tp:taxon-name-part taxon-name-part-type="sensu">(s. str.)</tp:taxon-name-part> <tp:taxon-name-part taxon-name-part-type="species" reg="nepalensis">nepalensis</tp:taxon-name-part></tp:taxon-name> Perreau, 1988 <bold>A</bold> ♂ (paratype; Nepal) <bold>B</bold> ♀ (paratype; Nepal) <bold>C–D</bold> <tp:taxon-name><tp:taxon-name-part taxon-name-part-type="genus" reg="Ptomaphagus">P.</tp:taxon-name-part> <tp:taxon-name-part taxon-name-part-type="sensu">(s. str.)</tp:taxon-name-part> <tp:taxon-name-part taxon-name-part-type="species" reg="masumotoi">masumotoi</tp:taxon-name-part></tp:taxon-name> Nishikawa, 2011 <bold>C</bold> ♂ (paratype; Thailand) <bold>D</bold> ♀ (holotype; Thailand) <bold>E</bold> <tp:taxon-name><tp:taxon-name-part taxon-name-part-type="genus" reg="Ptomaphagus">P.</tp:taxon-name-part> <tp:taxon-name-part taxon-name-part-type="sensu">(s. str.)</tp:taxon-name-part> <tp:taxon-name-part taxon-name-part-type="species" reg="piccoloi">piccoloi</tp:taxon-name-part></tp:taxon-name> Wang, Růžička, Nishikawa, Perreau &amp; Hayashi, 2016 ♂ (China: Zhejiang) <bold>F–G</bold> <tp:taxon-name><tp:taxon-name-part taxon-name-part-type="genus" reg="Ptomaphagus">P.</tp:taxon-name-part> <tp:taxon-name-part taxon-name-part-type="sensu">(s. str.)</tp:taxon-name-part> <tp:taxon-name-part taxon-name-part-type="species" reg="funiu">funiu</tp:taxon-name-part></tp:taxon-name> sp. n. <bold>F</bold> ♂ (holotype; China: Henan) <bold>G</bold> ♀ (paratype; China: Henan) <bold>H–I</bold> <tp:taxon-name><tp:taxon-name-part taxon-name-part-type="genus" reg="Ptomaphagus">P.</tp:taxon-name-part> <tp:taxon-name-part taxon-name-part-type="sensu">(s. str.)</tp:taxon-name-part> <tp:taxon-name-part taxon-name-part-type="species" reg="haba">haba</tp:taxon-name-part></tp:taxon-name> sp. n. <bold>H</bold> ♂ (holotype; China: Yunnan) <bold>I</bold> ♀ (paratype; China: Yunnan). Scale bar: 1 mm.</p></caption><graphic xmlns:xlink="http://www.w3.org/1999/xlink" xlink:href="zookeys-715-069-g001.jpg" position="float" orientation="portrait" xlink:type="simple" id="oo_168207.jpg"/></fig></tp:treatment-sec></tp:taxon-treatment>
