# Supplementary material for: Revision of the genus Ptomaphagus Hellwig from eastern Asia (Coleoptera, Leiodidae, Cholevinae)
Source: Zookeys. 2017 Nov 14;(715):69–92. doi: 10.3897/zookeys.715.20497 (PMC5740420; doi:10.3897/zookeys.715.20497)
Supplement: XML Treatment for Ptomaphagus (s. str.) haba [file zookeys.715.20497-treatment10.xml]

<!DOCTYPE tp:taxon-treatment
  PUBLIC "-//TaxonX//DTD Taxonomic Treatment Publishing DTD v0 20100105//EN" "tax-treatment-NSO.dtd">
<tp:taxon-treatment xmlns:tp="http://www.plazi.org/taxpub"><tp:treatment-meta><kwd-group><label>Taxon classification</label><kwd><named-content xmlns:xlink="http://www.w3.org/1999/xlink" content-type="kingdom">Animalia</named-content></kwd><kwd><named-content xmlns:xlink="http://www.w3.org/1999/xlink" content-type="order">Coleoptera</named-content></kwd><kwd><named-content xmlns:xlink="http://www.w3.org/1999/xlink" content-type="family">Leiodidae</named-content></kwd></kwd-group><mixed-citation publication-type="journal"><person-group><name><surname>Wang</surname><given-names>Cheng-Bin</given-names></name><name><surname>Perreau</surname><given-names>Michel</given-names></name><name><surname>Růžička</surname><given-names>Jan</given-names></name><name><surname>Nishikawa</surname><given-names>Masaaki</given-names></name></person-group><article-title>Revision of the genus <italic><tp:taxon-name><tp:taxon-name-part taxon-name-part-type="genus" reg="Ptomaphagus">Ptomaphagus</tp:taxon-name-part></tp:taxon-name></italic> Hellwig from eastern Asia (<tp:taxon-name><tp:taxon-name-part taxon-name-part-type="order">Coleoptera</tp:taxon-name-part></tp:taxon-name>, <tp:taxon-name><tp:taxon-name-part taxon-name-part-type="family">Leiodidae</tp:taxon-name-part></tp:taxon-name>, <tp:taxon-name><tp:taxon-name-part taxon-name-part-type="subfamily">Cholevinae</tp:taxon-name-part></tp:taxon-name>)</article-title><source>Zookeys</source><day>14</day><month>11</month><year>2017</year><volume>2017</volume><issue>715</issue><fpage>69</fpage><lpage>92</lpage><pub-id pub-id-type="doi">10.3897/zookeys.715.20497</pub-id></mixed-citation></tp:treatment-meta><tp:nomenclature><tp:taxon-name>
              <tp:taxon-name-part taxon-name-part-type="genus" reg="Ptomaphagus">Ptomaphagus</tp:taxon-name-part>
              <tp:taxon-name-part taxon-name-part-type="sensu">(s. str.)</tp:taxon-name-part>
              <tp:taxon-name-part taxon-name-part-type="species" reg="haba">haba</tp:taxon-name-part>
              <object-id xmlns:xlink="http://www.w3.org/1999/xlink" content-type="zoobank" xlink:type="simple">http://zoobank.org/5A165BE7-0FA5-4439-BFFE-869871DB61C0</object-id>
            </tp:taxon-name><tp:taxon-status xmlns:xlink="http://www.w3.org/1999/xlink" xlink:type="simple">sp. n.</tp:taxon-status><xref ref-type="fig" rid="F1">Figs 1H–I</xref><xref ref-type="fig" rid="F8">; 8A–J</xref><xref ref-type="fig" rid="F9">; 9A–G</xref></tp:nomenclature><tp:treatment-sec sec-type="type material" id="SECID0EGXBG"><title>Type material.</title><p>
              <bold><italic>Holotype</italic>.</bold> ♂, CHINA - YUNNAN / HABASHAN [哈巴山] - Habashan Mts. / 12.–16.6.2004, 3500– / 4000 m, <named-content xmlns:xlink="http://www.w3.org/1999/xlink" content-type="dwc:verbatimCoordinates" xlink:type="simple"><named-content content-type="geo-json" specific-use="{&#34;type&#34;:&#34;Point&#34;,&#34;coordinates&#34;:[100.133333,27.316667]}" id="NCID0EUXBG" xlink:type="simple">27°19'N, 100°08'E</named-content></named-content> / lgt. Fouquè R.+H. (WGS 84) (<named-content xmlns:xlink="http://www.w3.org/1999/xlink" content-type="dwc:institutional_code" xlink:type="simple">NMPC</named-content>). <bold><italic>Paratypes</italic>.</bold> 9♂♂, 10♀♀, same data as holotype (1♀ in <named-content xmlns:xlink="http://www.w3.org/1999/xlink" content-type="dwc:institutional_code" xlink:type="simple">NMPC</named-content>, 1♂1♀in <named-content xmlns:xlink="http://www.w3.org/1999/xlink" content-type="dwc:institutional_code" xlink:type="simple">BMNH</named-content>, 1♂1♀ in <abbrev xmlns:xlink="http://www.w3.org/1999/xlink" xlink:title="Collection of Cheng-Bin Wang, Chengdu, China" id="ABBRID0EMYBG" xlink:type="simple">CCBW</abbrev>, 5♂♂5♀♀ in <abbrev xmlns:xlink="http://www.w3.org/1999/xlink" xlink:title="Collection of Jan Růžička, Prague, Czech Republic" id="ABBRID0EQYBG" xlink:type="simple">CJRZ</abbrev>, 1♂1♀ in <abbrev xmlns:xlink="http://www.w3.org/1999/xlink" xlink:title="Collection of Masaaki Nishikawa, Ebina, Japan" id="ABBRID0EUYBG" xlink:type="simple">CMNE</abbrev>, 1♂1♀ in <abbrev xmlns:xlink="http://www.w3.org/1999/xlink" xlink:title="Collection of Michel Perreau, Paris, France" id="ABBRID0EYYBG" xlink:type="simple">CMPR</abbrev>).</p></tp:treatment-sec><tp:treatment-sec sec-type="diagnosis" id="SECID0E3YBG"><title>Diagnosis.</title><p>Aedeagus (Fig. <xref ref-type="fig" rid="F9">9A</xref>) long and slender, with median lobe gradually narrowing towards a lanceolate apex and terminated to an obtusely rounded knob in dorsal view (Fig. <xref ref-type="fig" rid="F9">9B</xref>). In lateral view (Fig. <xref ref-type="fig" rid="F9">9C</xref>), median lobe slender, regularly bent ventrally but abruptly stronger in apical part, and gradually tapering towards a thin apex.</p></tp:treatment-sec><tp:treatment-sec sec-type="description" id="SECID0EOZBG"><title>Description.</title><p>
              <italic>Male</italic>. <abbrev xmlns:xlink="http://www.w3.org/1999/xlink" xlink:title="extended body length" id="ABBRID0EWZBG" xlink:type="simple">EBL</abbrev>: 3.9–4.1 mm (4.0 mm in holotype). Length of different body parts: <abbrev xmlns:xlink="http://www.w3.org/1999/xlink" xlink:title="head length" id="ABBRID0E1ZBG" xlink:type="simple">HL</abbrev> : <abbrev xmlns:xlink="http://www.w3.org/1999/xlink" xlink:title="antennal length" id="ABBRID0E5ZBG" xlink:type="simple">AL</abbrev> : <abbrev xmlns:xlink="http://www.w3.org/1999/xlink" xlink:title="pronotal length" id="ABBRID0EC1BG" xlink:type="simple">PL</abbrev> : <abbrev xmlns:xlink="http://www.w3.org/1999/xlink" xlink:title="elytral length" id="ABBRID0EG1BG" xlink:type="simple">ELL</abbrev> = 0.6 : 1.1 : 1.0 : 2.2 mm; width: <abbrev xmlns:xlink="http://www.w3.org/1999/xlink" xlink:title="head width" id="ABBRID0EK1BG" xlink:type="simple">HW</abbrev> : <abbrev xmlns:xlink="http://www.w3.org/1999/xlink" xlink:title="eye width" id="ABBRID0EO1BG" xlink:type="simple">EW</abbrev> : <abbrev xmlns:xlink="http://www.w3.org/1999/xlink" xlink:title="pronotal width" id="ABBRID0ES1BG" xlink:type="simple">PW</abbrev> : <abbrev xmlns:xlink="http://www.w3.org/1999/xlink" xlink:title="elytral width" id="ABBRID0EW1BG" xlink:type="simple">ELW</abbrev> = 1.0 : 0.1 : 1.5 : 1.6 mm. Proportion of antennomeres from base to tip in μm (length × width): 176 × 74, 130 × 75, 88 × 77, 58 × 89, 64 × 101, 38 × 118, 80 × 142, 28 × 136, 84 × 162, 98 × 158, 186 × 140.</p><p>Habitus (Fig. <xref ref-type="fig" rid="F1">1H</xref>) elongated oval, regularly convex and sublustrous. Well pigmented: mostly dark brown to blackish brown; mouthparts, basal two or three antennomeres and apical half of ultimate antennomere, protarsi, and apex of meso- and metatarsi brownish. Dorsum continually clothed with fine, recumbent, yellowish pubescence. Insertions of pubescence on dorsal surfaces of pronotum, elytra and femora aligned along transverse striolations; interspace between two striolations glabrous.</p><p>Head quite transverse, <abbrev xmlns:xlink="http://www.w3.org/1999/xlink" xlink:title="head width" id="ABBRID0EC2BG" xlink:type="simple">HW</abbrev>/<abbrev xmlns:xlink="http://www.w3.org/1999/xlink" xlink:title="head length" id="ABBRID0EG2BG" xlink:type="simple">HL</abbrev> = 1.6. Clypeofrontal suture absent. Clypeus with round anterior margin. Compound eyes well developed, <abbrev xmlns:xlink="http://www.w3.org/1999/xlink" xlink:title="eye width" id="ABBRID0EK2BG" xlink:type="simple">EW</abbrev>/<abbrev xmlns:xlink="http://www.w3.org/1999/xlink" xlink:title="head width" id="ABBRID0EO2BG" xlink:type="simple">HW</abbrev> = 0.1. Antennae (Fig. <xref ref-type="fig" rid="F8">8A</xref>) slender, <abbrev xmlns:xlink="http://www.w3.org/1999/xlink" xlink:title="antennal length" id="ABBRID0EW2BG" xlink:type="simple">AL</abbrev>/<abbrev xmlns:xlink="http://www.w3.org/1999/xlink" xlink:title="head width" id="ABBRID0E12BG" xlink:type="simple">HW</abbrev> = 1.1; antennomere III shorter than II; VI with length/width = 0.3; XI pear-shape.</p><p>Pronotum (Fig. <xref ref-type="fig" rid="F8">8B</xref>) transverse, widest at hind angles, <abbrev xmlns:xlink="http://www.w3.org/1999/xlink" xlink:title="pronotal width" id="ABBRID0EE3BG" xlink:type="simple">PW</abbrev>/<abbrev xmlns:xlink="http://www.w3.org/1999/xlink" xlink:title="pronotal length" id="ABBRID0EI3BG" xlink:type="simple">PL</abbrev> = 1.5. Sides gently arched, narrowing from posterior to anterior, and sensibly constricted above hind angles; hind angles slightly projected backwards and obtusely subrounded. Posterior margin widely protruded in middle part, emarginate near hind angles.</p><p>Elytra oval, widest at about basal 1/5, <abbrev xmlns:xlink="http://www.w3.org/1999/xlink" xlink:title="elytral length" id="ABBRID0EO3BG" xlink:type="simple">ELL</abbrev>/<abbrev xmlns:xlink="http://www.w3.org/1999/xlink" xlink:title="eye width" id="ABBRID0ES3BG" xlink:type="simple">EW</abbrev> = 1.4. Sides weakly arched, gradually narrowing from widest part to apices; apices (Fig. <xref ref-type="fig" rid="F8">8G</xref>) rounded. Sutural striae present. Metathoracic wings fully developed.</p><p>Prolegs relatively slender, with basal three protarsomeres (Fig. <xref ref-type="fig" rid="F8">8C</xref>) expanded: <abbrev xmlns:xlink="http://www.w3.org/1999/xlink" xlink:title="tibial width" id="ABBRID0EA4BG" xlink:type="simple">TW</abbrev>/<abbrev xmlns:xlink="http://www.w3.org/1999/xlink" xlink:title="basitarsal width" id="ABBRID0EE4BG" xlink:type="simple">BTW</abbrev> = 1.2. Protibiae expanded towards apex. Profemora broad. Mesotibiae arcuate, mesotarsi simply linear. Metatibiae slender and slightly arcuate.</p><p>Abdominal ventrite VIII (Fig. <xref ref-type="fig" rid="F8">8I</xref>) distinctly emarginate at posterior edge. Spiculum gastrale of genital segment (Fig. <xref ref-type="fig" rid="F8">8J</xref>) with about 1/3 of length protruding beyond anterior edge of epipleurite IX.</p><fig id="F8" position="float" orientation="portrait"><label>Figure 8.</label><caption><p>
                  <tp:taxon-name><tp:taxon-name-part taxon-name-part-type="genus" reg="Ptomaphagus">Ptomaphagus</tp:taxon-name-part> <tp:taxon-name-part taxon-name-part-type="sensu">(s. str.)</tp:taxon-name-part> <tp:taxon-name-part taxon-name-part-type="species" reg="haba">haba</tp:taxon-name-part></tp:taxon-name> sp. n. (♂: paratype; ♀: paratype). <bold>A</bold> antenna ♂ (dorsal view) <bold>B</bold> pronotum ♂ (dorsal view) <bold>C</bold> protarsus ♂ (dorsal view) <bold>D</bold> protarsus ♀ (dorsal view) <bold>E</bold> protibia and profemur ♂ (ventral view) <bold>F</bold> protibia and profemur ♀ (ventral view) <bold>G</bold> elytral apex ♂ (dorsoapical view) <bold>H</bold> elytral apex ♀ (dorsoapical view) <bold>I</bold> ventrite VIII ♂ (ventral view) <bold>J</bold> genital segment ♂ (ventral view). Scale bars: 0.1 mm.</p></caption><graphic xmlns:xlink="http://www.w3.org/1999/xlink" xlink:href="zookeys-715-069-g008.jpg" position="float" orientation="portrait" xlink:type="simple" id="oo_168214.jpg"/></fig><p>Aedeagus (Fig. <xref ref-type="fig" rid="F9">9A</xref>) long and slender, with median lobe gradually narrowing towards a lanceolate apex and terminated to an obtusely rounded knob in dorsal view (Fig. <xref ref-type="fig" rid="F9">9B</xref>); opening of genital orifice situated on dorsal surface, deeply cut inwards on preapical left margin of median lobe. Ventral surface of the apex of the median lobe (Fig. <xref ref-type="fig" rid="F9">9D</xref>) inserted with 6 ventrally oriented setae on both sides; parameres narrow, <!--PageBreak-->reaching about apical 1/5 of median lobe, each apex (Fig. <xref ref-type="fig" rid="F9">9E</xref>) with 2 lateral setae and 1 shorter apical seta. In lateral view (Fig. <xref ref-type="fig" rid="F9">9C</xref>), median lobe slender, regularly bent ventrally but abruptly stronger in apical part, and gradually tapering towards a thin apex. Endophallus with stylus quite slender, a subelliptical nodule in middle region, a cheliform complex just below base of stylus, and a circular complex in the basal region.</p><p>
              <italic>Female</italic>. Similar to male in general appearance (Fig. <xref ref-type="fig" rid="F1">1I</xref>), including elytral apices (Fig. <xref ref-type="fig" rid="F8">8H</xref>), but distinguished by the following characteristics: protarsi (Fig. <xref ref-type="fig" rid="F8">8D</xref>) simply <!--PageBreak-->linear; protibiae (Fig. <xref ref-type="fig" rid="F8">8F</xref>) narrower; abdominal ventrite VIII (Fig. <xref ref-type="fig" rid="F9">9F</xref>) almost rounded at posterior edge and slightly protruded at median; genital segment and ovipositor as shown in Fig. <xref ref-type="fig" rid="F9">9G</xref>; spermatheca (Fig. <xref ref-type="fig" rid="F9">9G</xref>) curved in distal part, coiled in proximal part, and stem gently arcuate.</p><fig id="F9" position="float" orientation="portrait"><label>Figure 9.</label><caption><p>
                  <tp:taxon-name><tp:taxon-name-part taxon-name-part-type="genus" reg="Ptomaphagus">Ptomaphagus</tp:taxon-name-part> <tp:taxon-name-part taxon-name-part-type="sensu">(s. str.)</tp:taxon-name-part> <tp:taxon-name-part taxon-name-part-type="species" reg="haba">haba</tp:taxon-name-part></tp:taxon-name> sp. n. (♂: paratype; ♀: paratype). <bold>A</bold> aedeagus (dorsal view) <bold>B</bold> aedeagal apex (dorsal view) <bold>C</bold> aedeagus (lateral view) <bold>D</bold> aedeagal apex (ventral view) <bold>E</bold> paramere apex (lateral view) <bold>F</bold> ventrite VIII ♀ (ventral view) <bold>G</bold> spermatheca, genital segment and ovipositor (ventral view). Scale bars: 0.1 mm.</p></caption><graphic xmlns:xlink="http://www.w3.org/1999/xlink" xlink:href="zookeys-715-069-g009.jpg" position="float" orientation="portrait" xlink:type="simple" id="oo_168215.jpg"/></fig></tp:treatment-sec><tp:treatment-sec sec-type="distribution" id="SECID0EDCAI"><title>Distribution.</title><p>China (Haba Mts. in Yunnan).</p></tp:treatment-sec><tp:treatment-sec sec-type="etymology" id="SECID0EICAI"><title>Etymology.</title><p>The specific epithet is from the Chinese name (in Pinyin) of the type locality “Habashan”, and means “flower of gold” in the Naxi language.</p></tp:treatment-sec><tp:treatment-sec sec-type="Other undescribed species of group sibiricus" id="SECID0ENCAI"><title>Other undescribed species of group <italic><tp:taxon-name><tp:taxon-name-part taxon-name-part-type="genus" reg="Ptomaphagus"/><tp:taxon-name-part taxon-name-part-type="species" reg="sibiricus">sibiricus</tp:taxon-name-part></tp:taxon-name></italic></title><p>Certain female specimens of <italic><tp:taxon-name><tp:taxon-name-part taxon-name-part-type="genus" reg="Ptomaphagus">Ptomaphagus</tp:taxon-name-part></tp:taxon-name></italic> from eastern Asia are possibly assigned to the right species group, but they cannot be identified at species level without the corresponding male individuals; this problem concerns especially females from the group <italic><tp:taxon-name><tp:taxon-name-part taxon-name-part-type="genus" reg="Ptomaphagus"/><tp:taxon-name-part taxon-name-part-type="species" reg="sibiricus">sibiricus</tp:taxon-name-part></tp:taxon-name></italic>. The male aedeagus is the most crucial character for separating species.</p><p>The following <italic><tp:taxon-name><tp:taxon-name-part taxon-name-part-type="genus" reg="Ptomaphagus">Ptomaphagus</tp:taxon-name-part></tp:taxon-name></italic> species numbered as spp. 1, 2 and 3 have similar spermathecae, all curved in distal part and coiled in proximal part. <italic><tp:taxon-name><tp:taxon-name-part taxon-name-part-type="genus" reg="Ptomaphagus">Ptomaphagus</tp:taxon-name-part></tp:taxon-name></italic> spp. 4–8 with only one or two specimens respectively. What is surprising is the syntopic occurrence of four species (spp. 5–8) on a single mountain, Micang Shan (part of the Qinling Mountain Range), even at the same collecting point. For female specimens from the same region, their spermathecae are all curved in the distal part and coiled in the proximal part, similar to each other but with slight differences. Therefore, in consideration of limited specimens and the uncertainly of matching female and male specimens, we refrain from describing these species here and only provide illustrations of their aedeagi in Fig. <xref ref-type="fig" rid="F10">10</xref>, until such time as more specimens become available from this region.</p><fig id="F10" position="float" orientation="portrait"><label>Figure 10.</label><caption><p>Aedeagi of <italic><tp:taxon-name><tp:taxon-name-part taxon-name-part-type="genus" reg="Ptomaphagus">Ptomaphagus</tp:taxon-name-part></tp:taxon-name></italic> (s. str.) spp. (<bold>A–F</bold> dorsal view <bold>G–L</bold> lateral view) <bold>A, G</bold> <tp:taxon-name><tp:taxon-name-part taxon-name-part-type="genus" reg="Ptomaphagus">P.</tp:taxon-name-part> <tp:taxon-name-part taxon-name-part-type="sensu">(s. str.)</tp:taxon-name-part> <tp:taxon-name-part taxon-name-part-type="species" reg="piccoloi">piccoloi</tp:taxon-name-part></tp:taxon-name> Wang, Růžička, Nishikawa, Perreau &amp; Hayashi, 2016 (China: Zhejiang) <bold>B, H</bold> <italic><tp:taxon-name><tp:taxon-name-part taxon-name-part-type="genus" reg="Ptomaphagus">P.</tp:taxon-name-part></tp:taxon-name></italic> (s. str.) sp.4 (China: Sichuan) <bold>C, I</bold> <italic><tp:taxon-name><tp:taxon-name-part taxon-name-part-type="genus" reg="Ptomaphagus">P.</tp:taxon-name-part></tp:taxon-name></italic> (s. str.) sp.5 (China: Shaanxi) <bold>D, J</bold> <italic><tp:taxon-name><tp:taxon-name-part taxon-name-part-type="genus" reg="Ptomaphagus">P.</tp:taxon-name-part></tp:taxon-name></italic> (s. str.) sp.6 (China: Sichuan) <bold>E, K</bold> <italic><tp:taxon-name><tp:taxon-name-part taxon-name-part-type="genus" reg="Ptomaphagus">P.</tp:taxon-name-part></tp:taxon-name></italic> (s. str.) sp.7 (China: Shaanxi) <bold>F, L</bold> <italic><tp:taxon-name><tp:taxon-name-part taxon-name-part-type="genus" reg="Ptomaphagus">P.</tp:taxon-name-part></tp:taxon-name></italic> (s. str.) sp.8 (China: Shaanxi). Scale bar: 0.1 mm.</p></caption><graphic xmlns:xlink="http://www.w3.org/1999/xlink" xlink:href="zookeys-715-069-g010.jpg" position="float" orientation="portrait" xlink:type="simple" id="oo_168216.jpg"/></fig></tp:treatment-sec><tp:treatment-sec><!--Section generated to contain objects referenced in tp:taxon-treatment.--><fig id="F1" position="float" orientation="portrait"><label>Figure 1.</label><caption><p>Habitus of <italic><tp:taxon-name><tp:taxon-name-part taxon-name-part-type="genus" reg="Ptomaphagus">Ptomaphagus</tp:taxon-name-part></tp:taxon-name></italic> (s. str.) spp. (dorsal view). <bold>A–B</bold> <tp:taxon-name><tp:taxon-name-part taxon-name-part-type="genus" reg="Ptomaphagus">P.</tp:taxon-name-part> <tp:taxon-name-part taxon-name-part-type="sensu">(s. str.)</tp:taxon-name-part> <tp:taxon-name-part taxon-name-part-type="species" reg="nepalensis">nepalensis</tp:taxon-name-part></tp:taxon-name> Perreau, 1988 <bold>A</bold> ♂ (paratype; Nepal) <bold>B</bold> ♀ (paratype; Nepal) <bold>C–D</bold> <tp:taxon-name><tp:taxon-name-part taxon-name-part-type="genus" reg="Ptomaphagus">P.</tp:taxon-name-part> <tp:taxon-name-part taxon-name-part-type="sensu">(s. str.)</tp:taxon-name-part> <tp:taxon-name-part taxon-name-part-type="species" reg="masumotoi">masumotoi</tp:taxon-name-part></tp:taxon-name> Nishikawa, 2011 <bold>C</bold> ♂ (paratype; Thailand) <bold>D</bold> ♀ (holotype; Thailand) <bold>E</bold> <tp:taxon-name><tp:taxon-name-part taxon-name-part-type="genus" reg="Ptomaphagus">P.</tp:taxon-name-part> <tp:taxon-name-part taxon-name-part-type="sensu">(s. str.)</tp:taxon-name-part> <tp:taxon-name-part taxon-name-part-type="species" reg="piccoloi">piccoloi</tp:taxon-name-part></tp:taxon-name> Wang, Růžička, Nishikawa, Perreau &amp; Hayashi, 2016 ♂ (China: Zhejiang) <bold>F–G</bold> <tp:taxon-name><tp:taxon-name-part taxon-name-part-type="genus" reg="Ptomaphagus">P.</tp:taxon-name-part> <tp:taxon-name-part taxon-name-part-type="sensu">(s. str.)</tp:taxon-name-part> <tp:taxon-name-part taxon-name-part-type="species" reg="funiu">funiu</tp:taxon-name-part></tp:taxon-name> sp. n. <bold>F</bold> ♂ (holotype; China: Henan) <bold>G</bold> ♀ (paratype; China: Henan) <bold>H–I</bold> <tp:taxon-name><tp:taxon-name-part taxon-name-part-type="genus" reg="Ptomaphagus">P.</tp:taxon-name-part> <tp:taxon-name-part taxon-name-part-type="sensu">(s. str.)</tp:taxon-name-part> <tp:taxon-name-part taxon-name-part-type="species" reg="haba">haba</tp:taxon-name-part></tp:taxon-name> sp. n. <bold>H</bold> ♂ (holotype; China: Yunnan) <bold>I</bold> ♀ (paratype; China: Yunnan). Scale bar: 1 mm.</p></caption><graphic xmlns:xlink="http://www.w3.org/1999/xlink" xlink:href="zookeys-715-069-g001.jpg" position="float" orientation="portrait" xlink:type="simple" id="oo_168207.jpg"/></fig></tp:treatment-sec></tp:taxon-treatment>
