# Supplementary material for: Revision of the genus Ptomaphagus Hellwig from eastern Asia (Coleoptera, Leiodidae, Cholevinae)
Source: Zookeys. 2017 Nov 14;(715):69–92. doi: 10.3897/zookeys.715.20497 (PMC5740420; doi:10.3897/zookeys.715.20497)
Supplement: XML Treatment for Ptomaphagus [file zookeys.715.20497-treatment11.xml]

<!DOCTYPE tp:taxon-treatment
  PUBLIC "-//TaxonX//DTD Taxonomic Treatment Publishing DTD v0 20100105//EN" "tax-treatment-NSO.dtd">
<tp:taxon-treatment xmlns:tp="http://www.plazi.org/taxpub"><tp:treatment-meta><kwd-group><label>Taxon classification</label><kwd><named-content xmlns:xlink="http://www.w3.org/1999/xlink" content-type="kingdom">Animalia</named-content></kwd><kwd><named-content xmlns:xlink="http://www.w3.org/1999/xlink" content-type="order">Coleoptera</named-content></kwd><kwd><named-content xmlns:xlink="http://www.w3.org/1999/xlink" content-type="family">Leiodidae</named-content></kwd></kwd-group><mixed-citation publication-type="journal"><person-group><name><surname>Wang</surname><given-names>Cheng-Bin</given-names></name><name><surname>Perreau</surname><given-names>Michel</given-names></name><name><surname>Růžička</surname><given-names>Jan</given-names></name><name><surname>Nishikawa</surname><given-names>Masaaki</given-names></name></person-group><article-title>Revision of the genus <italic><tp:taxon-name><tp:taxon-name-part taxon-name-part-type="genus" reg="Ptomaphagus">Ptomaphagus</tp:taxon-name-part></tp:taxon-name></italic> Hellwig from eastern Asia (<tp:taxon-name><tp:taxon-name-part taxon-name-part-type="order">Coleoptera</tp:taxon-name-part></tp:taxon-name>, <tp:taxon-name><tp:taxon-name-part taxon-name-part-type="family">Leiodidae</tp:taxon-name-part></tp:taxon-name>, <tp:taxon-name><tp:taxon-name-part taxon-name-part-type="subfamily">Cholevinae</tp:taxon-name-part></tp:taxon-name>)</article-title><source>Zookeys</source><day>14</day><month>11</month><year>2017</year><volume>2017</volume><issue>715</issue><fpage>69</fpage><lpage>92</lpage><pub-id pub-id-type="doi">10.3897/zookeys.715.20497</pub-id></mixed-citation></tp:treatment-meta><tp:nomenclature><tp:taxon-name>
              <tp:taxon-name-part taxon-name-part-type="genus" reg="Ptomaphagus">Ptomaphagus</tp:taxon-name-part>
            </tp:taxon-name><tp:taxon-authority>sp. 1 ♀</tp:taxon-authority></tp:nomenclature><tp:treatment-sec sec-type="material" id="SECID0EVHAI"><title>Material examined.</title><p>1♀, N. E. Burma / Kambaiti, 2000 m / 12–17.6.34, Malaise [leg.] // Riksmuseum / Stockholm // <tp:taxon-name><tp:taxon-name-part taxon-name-part-type="genus" reg="Ptomaphagus">Ptomaphagus</tp:taxon-name-part></tp:taxon-name> (s. str.) / <tp:taxon-name><tp:taxon-name-part taxon-name-part-type="genus" reg="Ptomaphagus"/><tp:taxon-name-part taxon-name-part-type="species" reg="kuntzeni">kuntzeni</tp:taxon-name-part></tp:taxon-name> Sok. / det. / <xref ref-type="bibr" rid="B8">Szymczakowski 1964</xref> // 9557 / E91 + // <named-content xmlns:xlink="http://www.w3.org/1999/xlink" content-type="dwc:institutional_code" xlink:type="simple">NHRS</named-content>-JLKB / 000027149 (<named-content xmlns:xlink="http://www.w3.org/1999/xlink" content-type="dwc:institutional_code" xlink:type="simple">NHRS</named-content>).</p></tp:treatment-sec><tp:treatment-sec sec-type="remarks" id="SECID0EYIAI"><title>Remarks.</title><p>
              <xref ref-type="bibr" rid="B8">Szymczakowski (1964)</xref> reported this female specimen as belonging to <tp:taxon-name><tp:taxon-name-part taxon-name-part-type="genus" reg="Ptomaphagus">Ptomaphagus</tp:taxon-name-part> <tp:taxon-name-part taxon-name-part-type="sensu">(s. str.)</tp:taxon-name-part> <tp:taxon-name-part taxon-name-part-type="species" reg="kuntzeni">kuntzeni</tp:taxon-name-part></tp:taxon-name>. However, <xref ref-type="bibr" rid="B3">Nishikawa (2011)</xref> and <xref ref-type="bibr" rid="B10">Wang et al. (2016a)</xref> disputed his identification. After dissecting it, we found that the spermatheca is curved in the distal part and coiled in the proximal part, but <tp:taxon-name><tp:taxon-name-part taxon-name-part-type="genus" reg="Ptomaphagus">P.</tp:taxon-name-part> <tp:taxon-name-part taxon-name-part-type="sensu">(s. str.)</tp:taxon-name-part> <tp:taxon-name-part taxon-name-part-type="species" reg="kuntzeni">kuntzeni</tp:taxon-name-part></tp:taxon-name> is so far the only species in the group <italic><tp:taxon-name><tp:taxon-name-part taxon-name-part-type="genus" reg="Ptomaphagus"/><tp:taxon-name-part taxon-name-part-type="species" reg="sibiricus">sibiricus</tp:taxon-name-part></tp:taxon-name></italic> in which the spermatheca is not coiled in proximal part. Thus <tp:taxon-name><tp:taxon-name-part taxon-name-part-type="genus" reg="Ptomaphagus">P.</tp:taxon-name-part> <tp:taxon-name-part taxon-name-part-type="sensu">(s. str.)</tp:taxon-name-part> <tp:taxon-name-part taxon-name-part-type="species" reg="kuntzeni">kuntzeni</tp:taxon-name-part></tp:taxon-name> is excluded from the list of known fauna of Myanmar.</p><!--PageBreak--></tp:treatment-sec><ref-list><ref id="B8"><mixed-citation xmlns:xlink="http://www.w3.org/1999/xlink" xlink:type="simple">
          <person-group><name name-style="western"><surname>Szymczakowski</surname><given-names>W</given-names></name></person-group> (<year>1964</year>) <article-title>Analyse systématique et zoogéographique des <tp:taxon-name><tp:taxon-name-part taxon-name-part-type="family">Catopidae</tp:taxon-name-part></tp:taxon-name> (<tp:taxon-name><tp:taxon-name-part taxon-name-part-type="order">Coleoptera</tp:taxon-name-part></tp:taxon-name>) de la région orientale.</article-title> <source>Acta Zoologica Cracoviensia</source> <volume>9</volume>: <fpage>55</fpage>–<lpage>289</lpage>.</mixed-citation></ref><ref id="B3"><mixed-citation xmlns:xlink="http://www.w3.org/1999/xlink" xlink:type="simple">
          <person-group><name name-style="western"><surname>Nishikawa</surname><given-names>M</given-names></name></person-group> (<year>2011</year>) <article-title>A new <italic><tp:taxon-name><tp:taxon-name-part taxon-name-part-type="genus">Ptomaphagus</tp:taxon-name-part></tp:taxon-name></italic> (<tp:taxon-name><tp:taxon-name-part taxon-name-part-type="order">Coleoptera</tp:taxon-name-part></tp:taxon-name>: <tp:taxon-name><tp:taxon-name-part taxon-name-part-type="family">Leiodidae</tp:taxon-name-part></tp:taxon-name>: <tp:taxon-name><tp:taxon-name-part taxon-name-part-type="subfamily">Cholevinae</tp:taxon-name-part></tp:taxon-name>) from Northwest Thailand.</article-title> <source>Special Publication of the Japanese Society of Scarabaeoidology</source> <volume>1</volume>: <fpage>97</fpage>–<lpage>102</lpage>.</mixed-citation></ref><ref id="B10"><mixed-citation xmlns:xlink="http://www.w3.org/1999/xlink" xlink:type="simple">
          <person-group><name name-style="western"><surname>Wang</surname><given-names>C-B</given-names></name><name name-style="western"><surname>Růžička</surname><given-names>J</given-names></name><name name-style="western"><surname>Nishikawa</surname><given-names>M</given-names></name><name name-style="western"><surname>Perreau</surname><given-names>M</given-names></name><name name-style="western"><surname>Hayashi</surname><given-names>Y</given-names></name></person-group> (<year>2016a</year>) <article-title>Revision of the genus <italic><tp:taxon-name><tp:taxon-name-part taxon-name-part-type="genus">Ptomaphagus</tp:taxon-name-part></tp:taxon-name></italic> Hellwig (<tp:taxon-name><tp:taxon-name-part taxon-name-part-type="order">Coleoptera</tp:taxon-name-part></tp:taxon-name>, <tp:taxon-name><tp:taxon-name-part taxon-name-part-type="family">Leiodidae</tp:taxon-name-part></tp:taxon-name>, <tp:taxon-name><tp:taxon-name-part taxon-name-part-type="subfamily">Cholevinae</tp:taxon-name-part></tp:taxon-name>) from Japan.</article-title> <source>ZooKeys</source> <volume>607</volume>: <fpage>119</fpage>–<lpage>144</lpage>. <ext-link xlink:type="simple" ext-link-type="doi" xlink:href="10.3897/zookeys.607.9074">https://doi.org/10.3897/zookeys.607.9074</ext-link></mixed-citation></ref></ref-list></tp:taxon-treatment>
