# Supplementary material for: Revision of the genus Ptomaphagus Hellwig from eastern Asia (Coleoptera, Leiodidae, Cholevinae)
Source: Zookeys. 2017 Nov 14;(715):69–92. doi: 10.3897/zookeys.715.20497 (PMC5740420; doi:10.3897/zookeys.715.20497)
Supplement: XML Treatment for Ptomaphagus [file zookeys.715.20497-treatment13.xml]

<!DOCTYPE tp:taxon-treatment
  PUBLIC "-//TaxonX//DTD Taxonomic Treatment Publishing DTD v0 20100105//EN" "tax-treatment-NSO.dtd">
<tp:taxon-treatment xmlns:tp="http://www.plazi.org/taxpub"><tp:treatment-meta><kwd-group><label>Taxon classification</label><kwd><named-content xmlns:xlink="http://www.w3.org/1999/xlink" content-type="kingdom">Animalia</named-content></kwd><kwd><named-content xmlns:xlink="http://www.w3.org/1999/xlink" content-type="order">Coleoptera</named-content></kwd><kwd><named-content xmlns:xlink="http://www.w3.org/1999/xlink" content-type="family">Leiodidae</named-content></kwd></kwd-group><mixed-citation publication-type="journal"><person-group><name><surname>Wang</surname><given-names>Cheng-Bin</given-names></name><name><surname>Perreau</surname><given-names>Michel</given-names></name><name><surname>Růžička</surname><given-names>Jan</given-names></name><name><surname>Nishikawa</surname><given-names>Masaaki</given-names></name></person-group><article-title>Revision of the genus <italic><tp:taxon-name><tp:taxon-name-part taxon-name-part-type="genus" reg="Ptomaphagus">Ptomaphagus</tp:taxon-name-part></tp:taxon-name></italic> Hellwig from eastern Asia (<tp:taxon-name><tp:taxon-name-part taxon-name-part-type="order">Coleoptera</tp:taxon-name-part></tp:taxon-name>, <tp:taxon-name><tp:taxon-name-part taxon-name-part-type="family">Leiodidae</tp:taxon-name-part></tp:taxon-name>, <tp:taxon-name><tp:taxon-name-part taxon-name-part-type="subfamily">Cholevinae</tp:taxon-name-part></tp:taxon-name>)</article-title><source>Zookeys</source><day>14</day><month>11</month><year>2017</year><volume>2017</volume><issue>715</issue><fpage>69</fpage><lpage>92</lpage><pub-id pub-id-type="doi">10.3897/zookeys.715.20497</pub-id></mixed-citation></tp:treatment-meta><tp:nomenclature><tp:taxon-name>
              <tp:taxon-name-part taxon-name-part-type="genus" reg="Ptomaphagus">Ptomaphagus</tp:taxon-name-part>
            </tp:taxon-name><tp:taxon-authority>sp. 3 ♀</tp:taxon-authority></tp:nomenclature><tp:treatment-sec sec-type="material" id="SECID0EMNAI"><title>Material examined.</title><p>1♀, CHINA: W-Hubei (Daba Shan) / pass E of Mt. Da Shennongjia, / 12 km NW Muyuping [木鱼坪], <named-content xmlns:xlink="http://www.w3.org/1999/xlink" content-type="dwc:verbatimCoordinates" xlink:type="simple"><named-content content-type="geo-json" specific-use="{&#34;type&#34;:&#34;Point&#34;,&#34;coordinates&#34;:[110.350000,31.500000]}" id="NCID0EVNAI" xlink:type="simple">31°30'N, / 110°21'E</named-content></named-content>, 22.VII.2001, / leg. M. Schülke [C01-13E] // dry creek vally, mixed deciduous / forest, dead wood, mushrooms, / moss, 1950–2050 m (sifted) [C01-13E] (<abbrev xmlns:xlink="http://www.w3.org/1999/xlink" xlink:title="Collection of Michael Schülke, Museum für Naturkunde Berlin, Germany" id="ABBRID0E1NAI" xlink:type="simple">CMSB</abbrev>); 1♀, China, W Hubei, 20.VI.–12.VII. / MUYUPING [木鱼坪] S.env. ~1300 m / pit fall traps, 31.45N 110.4E / Jaroslav Turna leg., 2003 (<abbrev xmlns:xlink="http://www.w3.org/1999/xlink" xlink:title="Collection of Michel Perreau, Paris, France" id="ABBRID0E5NAI" xlink:type="simple">CMPR</abbrev>).</p></tp:treatment-sec></tp:taxon-treatment>
