# Supplementary material for: Revision of the genus Ptomaphagus Hellwig from eastern Asia (Coleoptera, Leiodidae, Cholevinae)
Source: Zookeys. 2017 Nov 14;(715):69–92. doi: 10.3897/zookeys.715.20497 (PMC5740420; doi:10.3897/zookeys.715.20497)
Supplement: XML Treatment for Ptomaphagus [file zookeys.715.20497-treatment18.xml]

<!DOCTYPE tp:taxon-treatment
  PUBLIC "-//TaxonX//DTD Taxonomic Treatment Publishing DTD v0 20100105//EN" "tax-treatment-NSO.dtd">
<tp:taxon-treatment xmlns:tp="http://www.plazi.org/taxpub"><tp:treatment-meta><kwd-group><label>Taxon classification</label><kwd><named-content xmlns:xlink="http://www.w3.org/1999/xlink" content-type="kingdom">Animalia</named-content></kwd><kwd><named-content xmlns:xlink="http://www.w3.org/1999/xlink" content-type="order">Coleoptera</named-content></kwd><kwd><named-content xmlns:xlink="http://www.w3.org/1999/xlink" content-type="family">Leiodidae</named-content></kwd></kwd-group><mixed-citation publication-type="journal"><person-group><name><surname>Wang</surname><given-names>Cheng-Bin</given-names></name><name><surname>Perreau</surname><given-names>Michel</given-names></name><name><surname>Růžička</surname><given-names>Jan</given-names></name><name><surname>Nishikawa</surname><given-names>Masaaki</given-names></name></person-group><article-title>Revision of the genus <italic><tp:taxon-name><tp:taxon-name-part taxon-name-part-type="genus" reg="Ptomaphagus">Ptomaphagus</tp:taxon-name-part></tp:taxon-name></italic> Hellwig from eastern Asia (<tp:taxon-name><tp:taxon-name-part taxon-name-part-type="order">Coleoptera</tp:taxon-name-part></tp:taxon-name>, <tp:taxon-name><tp:taxon-name-part taxon-name-part-type="family">Leiodidae</tp:taxon-name-part></tp:taxon-name>, <tp:taxon-name><tp:taxon-name-part taxon-name-part-type="subfamily">Cholevinae</tp:taxon-name-part></tp:taxon-name>)</article-title><source>Zookeys</source><day>14</day><month>11</month><year>2017</year><volume>2017</volume><issue>715</issue><fpage>69</fpage><lpage>92</lpage><pub-id pub-id-type="doi">10.3897/zookeys.715.20497</pub-id></mixed-citation></tp:treatment-meta><tp:nomenclature><tp:taxon-name>
              <tp:taxon-name-part taxon-name-part-type="genus" reg="Ptomaphagus">Ptomaphagus</tp:taxon-name-part>
            </tp:taxon-name><tp:taxon-authority>sp. 8 ♂</tp:taxon-authority><xref ref-type="fig" rid="F10">Figs 10F, L</xref></tp:nomenclature><tp:treatment-sec sec-type="material" id="SECID0EXVAI"><title>Material examined.</title><p>1♂, China, SW Shaanxi, 24.V.–30.VI. / Micang Shan [米仓山], <named-content xmlns:xlink="http://www.w3.org/1999/xlink" content-type="dwc:verbatimCoordinates" xlink:type="simple"><named-content content-type="geo-json" specific-use="{&#34;type&#34;:&#34;Point&#34;,&#34;coordinates&#34;:[106.666667,32.783333]}" id="NCID0EAWAI" xlink:type="simple">32°47'N, 106°40'E</named-content></named-content> / LIPING for park [forest park], 1500–1600 m / Jaroslav Turna leg., 2011 (<abbrev xmlns:xlink="http://www.w3.org/1999/xlink" xlink:title="Collection of Pier Mauro Giachino, Torino, Italy" id="ABBRID0EFWAI" xlink:type="simple">CPMG</abbrev>).</p></tp:treatment-sec><tp:treatment-sec><!--Section generated to contain objects referenced in tp:taxon-treatment.--><fig id="F10" position="float" orientation="portrait"><label>Figure 10.</label><caption><p>Aedeagi of <italic><tp:taxon-name><tp:taxon-name-part taxon-name-part-type="genus" reg="Ptomaphagus">Ptomaphagus</tp:taxon-name-part></tp:taxon-name></italic> (s. str.) spp. (<bold>A–F</bold> dorsal view <bold>G–L</bold> lateral view) <bold>A, G</bold> <tp:taxon-name><tp:taxon-name-part taxon-name-part-type="genus" reg="Ptomaphagus">P.</tp:taxon-name-part> <tp:taxon-name-part taxon-name-part-type="sensu">(s. str.)</tp:taxon-name-part> <tp:taxon-name-part taxon-name-part-type="species" reg="piccoloi">piccoloi</tp:taxon-name-part></tp:taxon-name> Wang, Růžička, Nishikawa, Perreau &amp; Hayashi, 2016 (China: Zhejiang) <bold>B, H</bold> <italic><tp:taxon-name><tp:taxon-name-part taxon-name-part-type="genus" reg="Ptomaphagus">P.</tp:taxon-name-part></tp:taxon-name></italic> (s. str.) sp.4 (China: Sichuan) <bold>C, I</bold> <italic><tp:taxon-name><tp:taxon-name-part taxon-name-part-type="genus" reg="Ptomaphagus">P.</tp:taxon-name-part></tp:taxon-name></italic> (s. str.) sp.5 (China: Shaanxi) <bold>D, J</bold> <italic><tp:taxon-name><tp:taxon-name-part taxon-name-part-type="genus" reg="Ptomaphagus">P.</tp:taxon-name-part></tp:taxon-name></italic> (s. str.) sp.6 (China: Sichuan) <bold>E, K</bold> <italic><tp:taxon-name><tp:taxon-name-part taxon-name-part-type="genus" reg="Ptomaphagus">P.</tp:taxon-name-part></tp:taxon-name></italic> (s. str.) sp.7 (China: Shaanxi) <bold>F, L</bold> <italic><tp:taxon-name><tp:taxon-name-part taxon-name-part-type="genus" reg="Ptomaphagus">P.</tp:taxon-name-part></tp:taxon-name></italic> (s. str.) sp.8 (China: Shaanxi). Scale bar: 0.1 mm.</p></caption><graphic xmlns:xlink="http://www.w3.org/1999/xlink" xlink:href="zookeys-715-069-g010.jpg" position="float" orientation="portrait" xlink:type="simple" id="oo_168216.jpg"/></fig></tp:treatment-sec></tp:taxon-treatment>
